# Supplementary material for: Targeted sequencing of the 9p21.3 region reveals association with reduced disease risks in Ashkenazi Jewish centenarians
Source: Aging Cell. 2023 Aug 22;22(10):e13962. doi: 10.1111/acel.13962 (PMC10577543; doi:10.1111/acel.13962)
Supplement: Supplementary file 2 — Table S2 [file ACEL-22-e13962-s001.xlsx]

## Sheet: Sheet1
CHROM	POS	ID	REF	ALT	freq-case	freq-cont	fix-pvalue	Func.refGene
chr9	21946483	rs367566170	T	A	0.0388889	0.063	0.0218777	intergenic
chr9	21946744	rs371092209	T	A	0.02	0.02	1	intergenic
chr9	21946873	rs146939004	A	G	0.00333333	0.005	0.729018	intergenic
chr9	21946999	rs542421065	C	T	0.00333333	0.003	1	intergenic
chr9	21947234	rs140032824	A	G	0.0133333	0.019	0.368325	intergenic
chr9	21947401	.	G	GA	0.107778	0.118	0.51417	intergenic
chr9	21947401	.	G	A	0.00111111	0.001	1	intergenic
chr9	21947472	rs2811719	G	C	0.0822222	0.103	0.133095	intergenic
chr9	21947750	rs114663653	T	C	0.00111111	0	0.473684	intergenic
chr9	21947885	rs74605971	T	A	0.0522222	0.095	0.000442528	intergenic
chr9	21947957	rs2811720	G	C	0.0922222	0.112	0.172973	intergenic
chr9	21948046	rs188849593	C	G	0	0.002	0.501122	intergenic
chr9	21948078	rs138047646	T	A	0.00555556	0.009	0.431358	intergenic
chr9	21948083	.	A	T	0.00222222	0.001	0.606129	intergenic
chr9	21948127	.	A	G	0	0.001	1	intergenic
chr9	21948376	rs11521166	C	T	0.0533333	0.092	0.00147383	intergenic
chr9	21948406	.	GAAGC	G	0.00111111	0	0.473684	intergenic
chr9	21948412	.	A	T	0.00111111	0.002	1	intergenic
chr9	21948639	rs114355080	T	G	0.00222222	0.007	0.184107	intergenic
chr9	21948652	rs199609394	A	G	0.00666667	0.008	0.79382	intergenic
chr9	21948653	rs199609394	T	TA	0.0233333	0.027	0.66206	intergenic
chr9	21948666	rs10965197	T	C	0.335556	0.378	0.0553816	intergenic
chr9	21948839	.	TA	T	0.195556	0.188	0.683185	intergenic
chr9	21948856	.	A	T	0.0155556	0.015	1	intergenic
chr9	21948892	.	G	A	0.00222222	0.003	1	intergenic
chr9	21949033	rs746794904	A	G	0.00111111	0	0.473684	intergenic
chr9	21949123	.	G	A	0	0.001	1	intergenic
chr9	21949148	rs60020034	T	C	0.0133333	0.025	0.0694272	intergenic
chr9	21949292	.	T	C	0	0.003	0.251684	intergenic
chr9	21949414	rs148718005	G	A	0.00444444	0.002	0.431144	intergenic
chr9	21949527	rs2106117	T	G	0.402222	0.472	0.00225803	intergenic
chr9	21949528	rs879873404	T	A	0.401111	0.473	0.00165152	intergenic
chr9	21949876	.	T	C	0	0.002	0.501122	intergenic
chr9	21950061	rs757270901	T	A	0.00111111	0.004	0.377806	intergenic
chr9	21950741	rs13298455	TA	T	0.0566667	0.067	0.391821	intergenic
chr9	21950776	.	G	A	0.00111111	0.002	1	intergenic
chr9	21950780	rs112109214	A	T	0.0522222	0.068	0.177191	intergenic
chr9	21950782	rs2891092	A	G	0.25	0.296	0.0267847	intergenic
chr9	21950805	.	T	C	0	0.001	1	intergenic
chr9	21950848	.	G	A	0.00222222	0.001	0.606129	intergenic
chr9	21950879	rs4503179	G	A	0.256667	0.306	0.0188916	intergenic
chr9	21950903	rs761196719	C	A	0.00111111	0.003	0.626684	intergenic
chr9	21950960	rs76907905	A	T	0	0.001	1	intergenic
chr9	21951014	rs761100578	A	G	0.00111111	0.003	0.626684	intergenic
chr9	21951018	rs76961998	G	C	0	0.001	1	intergenic
chr9	21951151	.	A	T	0	0.002	0.501122	intergenic
chr9	21951175	rs117197971	A	G	0.0388889	0.039	1	intergenic
chr9	21951260	rs570614188	G	T	0.00111111	0.001	1	intergenic
chr9	21951291	rs550007932	C	A	0.00555556	0.005	1	intergenic
chr9	21951386	.	A	G	0.00111111	0	0.473684	intergenic
chr9	21951450	rs187510401	C	G	0.00111111	0	0.473684	intergenic
chr9	21951709	.	T	A	0.00111111	0.003	0.626684	intergenic
chr9	21951890	.	C	T	0	0.002	0.501122	intergenic
chr9	21951902	rs12349081	C	A	0.0866667	0.103	0.240843	intergenic
chr9	21951929	rs148331870	G	GA	0.243333	0.218	0.190745	intergenic
chr9	21952135	.	C	T	0.00222222	0.005	0.456809	intergenic
chr9	21952337	.	C	T	0.00222222	0.004	0.689605	intergenic
chr9	21952657	rs371503575	CTG	C	0.00333333	0	0.106097	intergenic
chr9	21952691	rs184255991	G	A	0.00111111	0.001	1	intergenic
chr9	21952824	rs55661784	A	T	0.0155556	0.027	0.112927	intergenic
chr9	21952919	rs564586393	A	C	0.00111111	0.001	1	intergenic
chr9	21952926	rs2518722	C	T	0.244444	0.304	0.00398384	intergenic
chr9	21953045	.	C	T	0.00111111	0	0.473684	intergenic
chr9	21953078	rs866242126	C	T	0	0.003	0.251684	intergenic
chr9	21953099	rs145542470	G	A	0.0111111	0.008	0.636577	intergenic
chr9	21953137	rs10757260	G	A	0.35	0.413	0.00529013	intergenic
chr9	21953147	.	A	T	0.00111111	0.002	1	intergenic
chr9	21953322	rs73652808	A	T	0.0444444	0.049	0.664842	intergenic
chr9	21953651	.	G	A	0.00222222	0	0.224245	intergenic
chr9	21953660	rs563876166	C	T	0.00222222	0.001	0.606129	intergenic
chr9	21953802	.	C	T	0.00333333	0.011	0.0612131	intergenic
chr9	21953826	rs540755690	C	T	0.00222222	0.006	0.293483	intergenic
chr9	21953897	rs543167757	C	T	0.00222222	0	0.224245	intergenic
chr9	21954071	rs62556541	G	T	0.0911111	0.105	0.317146	intergenic
chr9	21954423	rs759642704	A	C	0.00444444	0.01	0.186424	intergenic
chr9	21954473	rs72244995	CT	C	0.191111	0.211	0.302672	intergenic
chr9	21954485	.	C	T	0.02	0.02	1	intergenic
chr9	21954560	rs117652593	C	G	0	0.001	1	intergenic
chr9	21954603	rs375317483	G	A	0.00111111	0	0.473684	intergenic
chr9	21954653	rs10965199	C	T	0.0255556	0.02	0.442887	intergenic
chr9	21954902	.	C	T	0	0.001	1	intergenic
chr9	21954914	.	AC	A	0.0122222	0.015	0.69426	intergenic
chr9	21954953	rs10757261	A	G	0.351111	0.422	0.00159254	intergenic
chr9	21954983	rs141412211	A	C	0.0111111	0.022	0.0747644	intergenic
chr9	21955161	rs771336801	CA	C	0.00444444	0.001	0.196203	intergenic
chr9	21955193	.	G	A	0	0.002	0.501122	intergenic
chr9	21955195	rs143887504	G	A	0.00222222	0	0.224245	intergenic
chr9	21955253	rs185390951	T	C	0.00222222	0.003	1	intergenic
chr9	21955363	rs754223352	T	C	0.00111111	0.001	1	intergenic
chr9	21955389	.	G	T	0	0.001	1	intergenic
chr9	21955460	rs12335859	G	A	0.0855556	0.097	0.425864	intergenic
chr9	21955465	.	T	C	0.00888889	0.006	0.593435	intergenic
chr9	21955557	.	A	T	0.0188889	0.019	1	intergenic
chr9	21955669	rs12335941	G	A	0.338889	0.413	0.000911781	intergenic
chr9	21955934	.	G	T	0.00111111	0	0.473684	intergenic
chr9	21956021	rs77595039	C	T	0	0.001	1	intergenic
chr9	21956078	rs2027938	A	G	0.195556	0.214	0.333804	intergenic
chr9	21956082	rs140907620	A	C	0.00333333	0.001	0.350399	intergenic
chr9	21956122	.	CA	C	0.0122222	0.022	0.115299	intergenic
chr9	21956218	rs115474355	A	G	0.00333333	0.001	0.350399	intergenic
chr9	21956222	.	C	T	0.00111111	0	0.473684	intergenic
chr9	21956230	rs9657608	C	T	0.0911111	0.102	0.438053	intergenic
chr9	21956298	.	A	C	0.00222222	0	0.224245	intergenic
chr9	21956470	rs2518716	A	G	0.0466667	0.058	0.303761	intergenic
chr9	21956492	rs2027939	G	A	0.101111	0.108	0.652933	intergenic
chr9	21956585	.	C	T	0.00111111	0.008	0.0409564	intergenic
chr9	21956600	rs192184717	T	A	0.0355556	0.051	0.115413	intergenic
chr9	21956650	rs539007545	A	C	0.00222222	0.003	1	intergenic
chr9	21956702	.	A	G	0	0.001	1	intergenic
chr9	21956763	rs140246534	G	T	0.00111111	0.004	0.377806	intergenic
chr9	21957188	.	T	C	0	0.001	1	intergenic
chr9	21957738	.	C	T	0.00111111	0	0.473684	intergenic
chr9	21957809	.	C	T	0	0.001	1	intergenic
chr9	21957938	.	TAATA	T	0	0.001	1	intergenic
chr9	21958227	rs758839650	C	G	0.00666667	0.002	0.160126	intergenic
chr9	21958279	rs75220302	T	C	0	0.001	1	intergenic
chr9	21958409	rs78161084	A	C	0	0.001	1	intergenic
chr9	21958524	rs717326	T	C	0.0877778	0.094	0.689804	intergenic
chr9	21958626	rs375290352	G	C	0	0.001	1	intergenic
chr9	21958832	.	AT	A	0.231111	0.228	0.913	intergenic
chr9	21958865	.	G	A	0.00111111	0.001	1	intergenic
chr9	21958942	rs185421636	G	T	0.00333333	0.001	0.350399	intergenic
chr9	21959194	.	C	A	0.00222222	0.001	0.606129	intergenic
chr9	21959227	.	C	A	0.00111111	0.003	0.626684	intergenic
chr9	21959246	rs189404281	T	C	0.00111111	0.003	0.626684	intergenic
chr9	21960197	rs114472857	C	T	0.00333333	0.004	1	intergenic
chr9	21960298	.	C	A	0.00111111	0	0.473684	intergenic
chr9	21960326	.	C	T	0.00222222	0.001	0.606129	intergenic
chr9	21960725	.	GTAAT	G	0.00666667	0.002	0.160126	intergenic
chr9	21960781	rs575090180	A	C	0	0.001	1	intergenic
chr9	21960808	rs577553485	G	A	0	0.001	1	intergenic
chr9	21961065	rs193086371	A	T	0.00111111	0.002	1	intergenic
chr9	21961084	rs564197780	A	G	0.01	0.006	0.437748	intergenic
chr9	21961206	.	A	T	0.00111111	0.002	1	intergenic
chr9	21961227	rs1985742	A	T	0.355556	0.413	0.0108232	intergenic
chr9	21961425	rs199808543	CT	C	0.0188889	0.014	0.469585	intergenic
chr9	21961603	rs56907107	G	T	0.0122222	0.027	0.0220452	intergenic
chr9	21961612	.	G	A	0.00111111	0	0.473684	intergenic
chr9	21961866	rs7041637	C	A	0.385556	0.356	0.183222	intergenic
chr9	21962012	rs184687008	T	A	0.0622222	0.072	0.410701	intergenic
chr9	21962015	rs769235724	AATGTTGT	A	0.0633333	0.073	0.414379	intergenic
chr9	21962025	rs386733551	G	A	0.0611111	0.069	0.515707	intergenic
chr9	21962138	rs561776596	TA	T	0.00111111	0.003	0.626684	intergenic
chr9	21962288	.	T	C	0.00333333	0.003	1	intergenic
chr9	21962301	rs75913787	C	T	0.0577778	0.087	0.0169771	intergenic
chr9	21962302	rs572747692	G	A	0.0133333	0.011	0.678909	intergenic
chr9	21962312	.	A	G	0.00333333	0	0.106097	intergenic
chr9	21962977	rs145546943	ATTGT	A	0.0722222	0.079	0.603147	intergenic
chr9	21963048	rs2263146	C	T	0.344444	0.393	0.028752	intergenic
chr9	21963223	.	G	T	0.00111111	0	0.473684	intergenic
chr9	21964384	rs140317396	T	C	0.00333333	0.005	0.729018	intergenic
chr9	21964441	rs567538893	G	A	0.00444444	0.009	0.273901	intergenic
chr9	21964463	rs67226702	T	A	0.232222	0.217	0.440839	intergenic
chr9	21964606	.	G	T	0	0.001	1	intergenic
chr9	21964754	.	G	T	0	0.002	0.501122	intergenic
chr9	21964866	rs77560034	G	C	0.0744444	0.095	0.118185	intergenic
chr9	21964955	.	A	G	0.00888889	0.008	1	intergenic
chr9	21965162	.	G	T	0.00111111	0.002	1	intergenic
chr9	21965232	rs2188127	C	G	0.118889	0.131	0.4456	intergenic
chr9	21965251	rs111268639	G	A	0.00111111	0.003	0.626684	intergenic
chr9	21965758	rs77777666	G	C	0.0311111	0.028	0.786155	intergenic
chr9	21966187	rs146451546	G	T	0.01	0.012	0.826844	upstream
chr9	21966221	rs3731257	G	A	0.33	0.315	0.491597	upstream
chr9	21966527	rs56018935	C	G	0.0866667	0.096	0.524144	upstream
chr9	21966686	.	G	T	0.00111111	0	0.473684	upstream
chr9	21966929	.	T	C	0.00111111	0	0.473684	upstream;downstream
chr9	21967162	rs370747897	TA	T	0.126667	0.124	0.889683	ncRNA_exonic
chr9	21967291	rs201859802	T	G	0	0.001	1	ncRNA_exonic
chr9	21967470	rs754426210	G	A	0.00111111	0.002	1	ncRNA_exonic
chr9	21967855	rs3731255	G	C	0.00444444	0.001	0.196203	UTR3
chr9	21968159	rs3088440	G	A	0.0855556	0.099	0.341802	UTR3
chr9	21968199	rs11515	C	G	0.153333	0.183	0.0863966	UTR3
chr9	21968240	rs778871932	G	A	0	0.001	1	exonic
chr9	21968299	.	C	A	0.00111111	0	0.473684	intronic
chr9	21968329	.	C	A	0	0.001	1	intronic
chr9	21968519	rs45502295	G	A	0.00111111	0.005	0.221907	intronic
chr9	21968712	rs34011899	C	A	0	0.001	1	UTR3
chr9	21969111	rs186068272	C	T	0.00888889	0.006	0.593435	intronic
chr9	21969212	rs374252811	C	A	0	0.001	1	intronic
chr9	21969373	rs749929073	C	A	0	0.002	0.501122	intronic
chr9	21969508	.	G	T	0.00111111	0.002	1	intronic
chr9	21969598	.	C	T	0.00111111	0	0.473684	intronic
chr9	21969631	rs74796904	C	G	0.00111111	0	0.473684	intronic
chr9	21969717	.	T	A	0.00111111	0	0.473684	intronic
chr9	21969807	.	C	CG	0.0111111	0.005	0.193285	intronic
chr9	21969809	rs142231482	G	C	0	0.001	1	intronic
chr9	21969871	rs182542300	T	C	0.00333333	0.002	0.672495	intronic
chr9	21969902	.	G	A	0.00111111	0	0.473684	intronic
chr9	21969972	rs869312793	G	A	0.00444444	0.008	0.394208	intronic
chr9	21970357	.	T	C	0	0.001	1	intronic
chr9	21970427	rs2518719	A	G	0.126667	0.138	0.498341	intronic
chr9	21970579	.	A	C	0.00111111	0	0.473684	intronic
chr9	21970580	rs778405881	C	A	0.00111111	0	0.473684	intronic
chr9	21970670	.	AT	A	0.00111111	0.001	1	intronic
chr9	21970674	rs113886003	T	C	0.00333333	0.003	1	intronic
chr9	21970808	rs746457246	T	G	0.00888889	0.007	0.796458	intronic
chr9	21970916	rs3731249	C	T	0.0188889	0.025	0.435355	exonic
chr9	21970930	rs767149947	G	A	0.00444444	0.005	1	exonic
chr9	21971030	rs747717236	A	G	0	0.001	1	exonic
chr9	21971108	rs11552822	C	A	0	0.001	1	exonic
chr9	21971207	rs762630679	C	T	0.00111111	0	0.473684	exonic
chr9	21971340	.	T	C	0.00111111	0.002	1	intronic
chr9	21971430	rs138233963	C	T	0.00555556	0	0.0237082	intronic
chr9	21971589	.	T	G	0.00333333	0.001	0.350399	intronic
chr9	21971818	rs188784503	G	A	0.00222222	0.005	0.456809	intronic
chr9	21971989	rs3731246	C	G	0.0944444	0.103	0.539346	intronic
chr9	21972239	rs199952660	G	GC	0.0388889	0.041	0.906768	intronic
chr9	21972445	rs3731245	C	T	0	0.001	1	intronic
chr9	21972626	.	T	A	0.00222222	0	0.224245	intronic
chr9	21972663	rs117225174	A	G	0	0.001	1	intronic
chr9	21972853	.	G	T	0.00111111	0.004	0.377806	intronic
chr9	21973050	rs3731243	T	C	0.00444444	0.004	1	intronic
chr9	21973108	rs138967562	A	T	0.00777778	0.011	0.489679	intronic
chr9	21973120	rs184635934	G	A	0	0.001	1	intronic
chr9	21973209	.	C	G	0	0.001	1	intronic
chr9	21973422	rs2811708	G	T	0.243333	0.273	0.142388	intronic
chr9	21973560	.	C	T	0.00111111	0	0.473684	intronic
chr9	21973625	.	G	A	0.00111111	0.005	0.221907	intronic
chr9	21973751	rs181432093	C	A	0.0111111	0.018	0.254453	intronic
chr9	21973783	rs777898356	G	T	0.00111111	0.001	1	intronic
chr9	21973838	rs34325814	T	TA	0.0411111	0.046	0.653589	intronic
chr9	21973857	rs13288666	T	C	0.0411111	0.045	0.734919	intronic
chr9	21973893	.	C	T	0.0177778	0.016	0.858812	intronic
chr9	21974218	rs3731239	A	G	0.298889	0.253	0.0269016	intronic
chr9	21974312	rs115521447	A	C	0.00444444	0.004	1	intronic
chr9	21974326	.	C	T	0.00111111	0	0.473684	intronic
chr9	21974373	.	C	T	0.00111111	0	0.473684	intronic
chr9	21974450	rs551479808	CGAGAGATCTG	C	0.00444444	0.003	0.714064	UTR3
chr9	21974462	.	A	C	0.00444444	0.003	0.714064	UTR3
chr9	21974463	rs386733552	C	A	0.00444444	0.003	0.714064	UTR3
chr9	21974675	.	A	C	0.0122222	0.005	0.129191	exonic
chr9	21974720	rs200382984	G	C	0.0155556	0.011	0.424426	exonic
chr9	21974757	rs761014328	G	T	0.0388889	0.036	0.80884	exonic
chr9	21975017	rs3814960	C	T	0.371111	0.414	0.0599914	UTR5
chr9	21975141	rs36228836	A	T	0	0.001	1	intronic
chr9	21975236	.	G	T	0.00222222	0.001	0.606129	intronic
chr9	21975319	rs36228834	T	A	0.0144444	0.02	0.383936	intronic
chr9	21975347	.	G	C	0.00222222	0	0.224245	intronic
chr9	21975530	.	G	T	0.00111111	0	0.473684	intronic
chr9	21975561	rs3731238	C	T	0.0444444	0.067	0.0362756	intronic
chr9	21975571	.	C	G	0	0.001	1	intronic
chr9	21975610	.	G	T	0.00222222	0	0.224245	intronic
chr9	21975681	rs36228501	CG	C	0	0.001	1	intronic
chr9	21975695	rs36228502	G	A	0	0.001	1	intronic
chr9	21975801	.	G	T	0.00222222	0	0.224245	intronic
chr9	21975807	rs36228503	C	A	0.0411111	0.032	0.326321	intronic
chr9	21975899	.	G	C	0.00333333	0.001	0.350399	intronic
chr9	21975931	.	C	T	0.00111111	0	0.473684	intronic
chr9	21976207	.	G	T	0.0155556	0.009	0.212453	intronic
chr9	21976724	rs574865901	A	AAAAG	0.00111111	0.002	1	intronic
chr9	21976728	rs369840404	G	A	0.00555556	0.006	1	intronic
chr9	21976781	.	G	T	0.00222222	0	0.224245	intronic
chr9	21976976	rs3731236	G	A	0.00444444	0.004	1	intronic
chr9	21977043	rs188149811	A	G	0.00555556	0.003	0.488307	intronic
chr9	21977302	.	A	T	0	0.001	1	intronic
chr9	21977304	.	G	T	0.00111111	0	0.473684	intronic
chr9	21977451	.	G	A	0.00222222	0.001	0.606129	intronic
chr9	21977600	.	G	T	0.00111111	0	0.473684	intronic
chr9	21977658	.	C	T	0	0.003	0.251684	intronic
chr9	21977686	.	T	A	0	0.001	1	intronic
chr9	21977765	.	A	AT	0	0.002	0.501122	intronic
chr9	21977774	rs552384079	A	T	0.00888889	0.006	0.593435	intronic
chr9	21978064	.	G	T	0.00111111	0.002	1	intronic
chr9	21978085	rs186966895	G	A	0	0.001	1	intronic
chr9	21978086	rs191598357	A	T	0	0.001	1	intronic
chr9	21978182	.	G	T	0.00222222	0	0.224245	intronic
chr9	21978224	.	A	G	0.00111111	0.002	1	intronic
chr9	21978358	rs3731233	A	T	0.00333333	0.001	0.350399	intronic
chr9	21978443	rs3731232	G	C	0.00444444	0.003	0.714064	intronic
chr9	21978492	.	C	A	0.00111111	0	0.473684	intronic
chr9	21978787	.	G	T	0.00111111	0	0.473684	intronic
chr9	21978975	rs144441442	G	A	0.00111111	0.004	0.377806	intronic
chr9	21978979	rs2518720	C	T	0.324444	0.376	0.0208823	intronic
chr9	21979042	rs77238175	A	C	0	0.001	1	intronic
chr9	21979089	.	G	T	0.00111111	0	0.473684	intronic
chr9	21979204	rs2518721	G	A	0.0922222	0.099	0.640012	intronic
chr9	21979497	rs3731229	T	G	0.00444444	0.004	1	intronic
chr9	21979574	rs779715578	T	C	0.00888889	0.007	0.796458	intronic
chr9	21979583	.	G	T	0.00222222	0	0.224245	intronic
chr9	21980151	rs2811709	A	G	0.0888889	0.097	0.580319	intronic
chr9	21980166	rs72693613	T	A	0.0177778	0.024	0.424115	intronic
chr9	21980194	rs142424355	C	CA	0.00333333	0.001	0.350399	intronic
chr9	21980258	.	T	A	0.00111111	0	0.473684	intronic
chr9	21980426	.	C	A	0.00111111	0	0.473684	intronic
chr9	21980744	rs3731227	G	A	0.04	0.036	0.718444	intronic
chr9	21980776	.	G	A	0	0.002	0.501122	intronic
chr9	21981217	.	G	T	0.00333333	0.001	0.350399	intronic
chr9	21981351	rs3731225	C	T	0.00555556	0.003	0.488307	intronic
chr9	21981457	.	C	T	0	0.001	1	intronic
chr9	21981583	rs4074785	G	A	0.0722222	0.077	0.727133	intronic
chr9	21981800	rs116303330	C	A	0.00444444	0.003	0.714064	intronic
chr9	21981813	rs150011010	C	T	0.00111111	0	0.473684	intronic
chr9	21981846	rs114311412	T	A	0.00444444	0.003	0.714064	intronic
chr9	21981997	.	C	A	0.00111111	0	0.473684	intronic
chr9	21982153	.	G	A	0	0.001	1	intronic
chr9	21982172	.	C	A	0.00111111	0	0.473684	intronic
chr9	21982263	.	A	T	0.00111111	0	0.473684	intronic
chr9	21982433	.	A	G	0.0166667	0.017	1	intronic
chr9	21982838	.	T	C	0.00222222	0.002	1	intronic
chr9	21983433	.	A	C	0	0.001	1	intronic
chr9	21983553	rs114768061	T	C	0.00444444	0.003	0.714064	intronic
chr9	21983834	rs3731223	T	C	0.00333333	0.004	1	intronic
chr9	21983914	rs3731222	T	C	0.123333	0.132	0.582784	intronic
chr9	21983954	.	G	A	0.00111111	0	0.473684	intronic
chr9	21984010	rs3731221	T	C	0.0355556	0.059	0.0178714	intronic
chr9	21984037	.	C	A	0.00111111	0	0.473684	intronic
chr9	21984286	rs199861672	C	CA	0.00444444	0.002	0.431144	intronic
chr9	21984328	rs527298444	A	G	0	0.001	1	intronic
chr9	21984331	rs3731218	G	A	0.0144444	0.025	0.138726	intronic
chr9	21984661	rs3731217	A	C	0.12	0.132	0.447366	intronic
chr9	21985027	.	G	A	0.00111111	0	0.473684	intronic
chr9	21985046	.	TTAAA	T	0.00111111	0	0.473684	intronic
chr9	21985231	.	A	T	0.00555556	0.003	0.488307	intronic
chr9	21985947	rs117447159	T	C	0.0144444	0.008	0.194252	intronic
chr9	21986125	.	C	T	0.00111111	0	0.473684	intronic
chr9	21986218	rs3731213	C	T	0.0255556	0.033	0.346034	intronic
chr9	21986228	rs760589291	G	A	0.0177778	0.026	0.27423	intronic
chr9	21986271	rs3731212	A	G	0	0.002	0.501122	intronic
chr9	21986406	.	C	A	0.00111111	0	0.473684	intronic
chr9	21986519	.	C	T	0	0.002	0.501122	intronic
chr9	21986535	rs79392401	A	G	0.0122222	0.02	0.206815	intronic
chr9	21986847	rs3731211	T	A	0.248889	0.282	0.107287	intronic
chr9	21987164	.	T	TC	0.0733333	0.064	0.466778	intronic
chr9	21987164	.	T	C	0.00666667	0.007	1	intronic
chr9	21987353	rs3731207	G	A	0.00444444	0.003	0.714064	intronic
chr9	21987431	rs868589965	C	G	0.0166667	0.017	1	intronic
chr9	21987433	rs12376353	G	C	0.425556	0.448	0.331066	intronic
chr9	21987435	rs201107726	G	C	0.0977778	0.121	0.122935	intronic
chr9	21987437	rs202157639	G	C	0.0211111	0.025	0.647769	intronic
chr9	21987439	rs202088798	G	C	0.00333333	0.009	0.151422	intronic
chr9	21987443	rs200984062	G	C	0.04	0.035	0.628433	intronic
chr9	21987445	rs200420502	G	C	0.0788889	0.064	0.211859	intronic
chr9	21987447	rs748304262	G	C	0.125556	0.099	0.0684523	intronic
chr9	21987449	rs184121136	G	C	0.0211111	0.019	0.746199	intronic
chr9	21987472	rs3731206	C	T	0.0244444	0.033	0.276699	intronic
chr9	21987522	rs3731205	T	C	0.0133333	0.018	0.46452	intronic
chr9	21987584	rs3731204	T	C	0.134444	0.139	0.78946	intronic
chr9	21987585	rs386733553	A	AT	0.00444444	0.003	0.714064	intronic
chr9	21987874	rs10757262	T	A	0.133333	0.168	0.0402391	intronic
chr9	21988121	rs147954249	A	T	0.0266667	0.028	0.888861	intronic
chr9	21988177	rs150794256	TA	T	0	0.001	1	intronic
chr9	21988281	.	G	A	0.00111111	0	0.473684	intronic
chr9	21988300	rs779442983	C	G	0.00111111	0	0.473684	intronic
chr9	21988628	.	G	A	0.00111111	0	0.473684	intronic
chr9	21988664	rs568455624	T	C	0.00666667	0.001	0.0577453	intronic
chr9	21988777	.	G	A	0.00111111	0	0.473684	intronic
chr9	21988800	rs3731202	C	T	0.00444444	0.001	0.196203	intronic
chr9	21988896	rs3731201	C	T	0.136667	0.172	0.0362853	intronic
chr9	21988908	.	A	G	0	0.001	1	intronic
chr9	21989093	.	GA	G	0.00222222	0.002	1	intronic
chr9	21989216	.	G	GT	0	0.001	1	intronic
chr9	21989423	rs182416148	T	C	0.01	0.007	0.616719	intronic
chr9	21989448	rs573718310	CG	C	0.00111111	0	0.473684	intronic
chr9	21989477	rs3731198	T	C	0.127778	0.137	0.588054	intronic
chr9	21989512	.	A	G	0.00111111	0	0.473684	intronic
chr9	21989605	.	G	T	0.00666667	0.007	1	intronic
chr9	21989707	rs72547289	T	C	0	0.002	0.501122	intronic
chr9	21989909	.	G	A	0.00111111	0	0.473684	intronic
chr9	21990102	.	G	A	0.00111111	0	0.473684	intronic
chr9	21990161	.	T	G	0.00111111	0	0.473684	intronic
chr9	21990187	rs111310495	A	G	0.00222222	0.016	0.00158448	intronic
chr9	21990261	.	G	A	0.00111111	0	0.473684	intronic
chr9	21990457	rs7036656	C	T	0.281111	0.322	0.0573653	intronic
chr9	21990592	.	C	A	0	0.002	0.501122	intronic
chr9	21990610	.	T	A	0.0233333	0.026	0.768391	intronic
chr9	21990648	.	A	G	0.00111111	0	0.473684	intronic
chr9	21990651	.	A	G	0.0188889	0.02	0.869995	intronic
chr9	21990880	rs181558080	A	C	0.00444444	0.002	0.431144	intronic
chr9	21991371	rs3731197	C	T	0.33	0.386	0.0112202	intronic
chr9	21991451	rs72550819	C	A	0.00666667	0.004	0.531489	intronic
chr9	21991695	rs3731195	A	G	0	0.001	1	intronic
chr9	21991752	rs3731194	C	G	0.0166667	0.028	0.121794	intronic
chr9	21991923	rs2811710	C	T	0.337778	0.391	0.0170958	intronic
chr9	21992223	rs183456405	G	A	0.00222222	0.002	1	intronic
chr9	21992456	.	T	TA	0.00111111	0	0.473684	intronic
chr9	21992690	.	C	T	0	0.001	1	intronic
chr9	21992747	rs546708838	A	G	0	0.007	0.0163615	intronic
chr9	21992837	rs146011023	TA	T	0.00666667	0.008	0.79382	intronic
chr9	21992852	rs56235436	C	A	0.0122222	0.022	0.115299	intronic
chr9	21992938	.	TA	T	0.0144444	0.008	0.194252	intronic
chr9	21993048	rs3731191	G	A	0.02	0.031	0.148023	intronic
chr9	21993177	.	T	C	0.00111111	0.004	0.377806	intronic
chr9	21993720	rs111690342	C	T	0.00888889	0.015	0.294068	intronic
chr9	21993790	.	C	T	0.00333333	0	0.106097	intronic
chr9	21993813	.	T	G	0.00111111	0.005	0.221907	intronic
chr9	21993817	rs772475477	T	G	0.00111111	0.005	0.221907	intronic
chr9	21993964	rs2811711	T	C	0.113333	0.132	0.23473	intronic
chr9	21994006	.	T	C	0.00222222	0	0.224245	intronic
chr9	21995044	rs55797833	T	G	0.0222222	0.018	0.517215	ncRNA_exonic
chr9	21995108	.	C	T	0.00666667	0.003	0.322348	ncRNA_exonic
chr9	21995189	.	G	T	0.00666667	0.003	0.322348	ncRNA_intronic
chr9	21995492	.	C	G	0.00111111	0	0.473684	ncRNA_intronic
chr9	21995630	.	G	T	0.00222222	0	0.224245	ncRNA_intronic
chr9	21995706	.	G	T	0.00333333	0.001	0.350399	ncRNA_intronic
chr9	21995882	rs2518723	C	T	0.378824	0.384	0.847706	ncRNA_intronic
chr9	21995941	rs78545330	T	A	0.0866667	0.091	0.747624	ncRNA_intronic
chr9	21996187	.	T	TC	0.00222222	0.001	0.606129	ncRNA_intronic
chr9	21996524	.	AT	A	0	0.001	1	ncRNA_intronic
chr9	21996535	.	T	TA	0.00111111	0	0.473684	ncRNA_intronic
chr9	21996604	.	G	T	0.00111111	0.002	1	ncRNA_intronic
chr9	21996623	rs35158895	CTT	C	0.291111	0.281	0.647295	ncRNA_intronic
chr9	21996645	rs113646886	CCT	C	0.0788889	0.093	0.28824	ncRNA_intronic
chr9	21996729	.	C	T	0.00111111	0	0.473684	ncRNA_intronic
chr9	21996780	rs73652816	G	A	0.0111111	0.019	0.191099	ncRNA_intronic
chr9	21996835	rs73652817	C	A	0.0166667	0.029	0.0922236	ncRNA_intronic
chr9	21996863	rs73652818	G	A	0.01	0.015	0.412089	ncRNA_intronic
chr9	21996930	rs117307963	G	A	0.0188889	0.011	0.183077	ncRNA_intronic
chr9	21996940	.	A	C	0	0.002	0.501122	ncRNA_intronic
chr9	21996986	rs7860185	C	T	0.0177778	0.017	1	ncRNA_intronic
chr9	21997015	rs61271866	T	A	0.158889	0.145	0.405622	ncRNA_intronic
chr9	21997031	.	G	T	0.00222222	0.002	1	ncRNA_intronic
chr9	21997088	.	T	A	0.00111111	0.002	1	ncRNA_intronic
chr9	21997466	.	GAA	G	0	0.002	0.501122	ncRNA_intronic
chr9	21997468	.	A	G	0	0.001	1	ncRNA_intronic
chr9	21997479	rs767353455	G	GGA	0.27	0.252	0.374153	ncRNA_intronic
chr9	21997479	rs767353455	G	A	0.0111111	0.016	0.431052	ncRNA_intronic
chr9	21997504	rs199554989	A	G	0.0166667	0.011	0.326215	ncRNA_intronic
chr9	21997518	rs182826696	A	T	0.00666667	0.014	0.175465	ncRNA_intronic
chr9	21997597	rs3218023	A	G	0.00888889	0.017	0.157797	ncRNA_intronic
chr9	21997723	rs3218022	T	C	0.00888889	0.017	0.157797	ncRNA_intronic
chr9	21997726	rs149890226	A	G	0	0.001	1	ncRNA_intronic
chr9	21997752	rs3218021	A	C	0.00777778	0.017	0.0983698	ncRNA_intronic
chr9	21997872	rs3218020	G	A	0.478889	0.481	0.963325	ncRNA_intronic
chr9	21997935	.	G	T	0	0.001	1	ncRNA_intronic
chr9	21998035	rs2811712	G	A	0.0922222	0.109	0.252868	ncRNA_intronic
chr9	21998139	rs3218018	T	G	0.0777778	0.089	0.407077	ncRNA_intronic
chr9	21998222	.	A	C	0	0.001	1	ncRNA_intronic
chr9	21998381	rs533852545	C	A	0.00555556	0.003	0.488307	ncRNA_intronic
chr9	21998660	rs3218012	G	A	0.435556	0.418	0.457395	ncRNA_intronic
chr9	21998679	rs556279268	A	C	0.00444444	0.003	0.714064	ncRNA_intronic
chr9	21998733	rs3218010	T	C	0	0.001	1	ncRNA_intronic
chr9	21998757	rs3218009	C	G	0.0422222	0.041	0.908844	ncRNA_intronic
chr9	21998883	.	G	A	0.00111111	0	0.473684	ncRNA_intronic
chr9	21998891	rs3218008	AAC	A	0.0888889	0.107	0.19069	ncRNA_intronic
chr9	21998893	rs79833790	C	A	0.00555556	0.008	0.586699	ncRNA_intronic
chr9	21998948	.	C	T	0	0.002	0.501122	ncRNA_intronic
chr9	21998949	.	A	G	0.00111111	0.001	1	ncRNA_intronic
chr9	21999123	rs775232797	G	A	0	0.002	0.501122	ncRNA_intronic
chr9	21999147	rs542975968	C	G	0.0288889	0.021	0.301739	ncRNA_intronic
chr9	21999159	.	G	T	0.00111111	0.005	0.221907	ncRNA_intronic
chr9	21999261	.	GACAC	G	0.00222222	0.002	1	ncRNA_intronic
chr9	21999328	rs2811713	G	A	0.242222	0.233	0.665822	ncRNA_intronic
chr9	21999371	.	C	T	0.00888889	0.005	0.405633	ncRNA_intronic
chr9	21999463	.	G	A	0.00666667	0.006	1	ncRNA_intronic
chr9	21999734	rs201387679	G	T	0.00333333	0.006	0.512233	ncRNA_intronic
chr9	21999774	.	C	T	0.00444444	0.004	1	ncRNA_intronic
chr9	21999800	rs3218007	C	T	0.0822222	0.105	0.0985982	ncRNA_intronic
chr9	21999858	.	C	T	0.00111111	0	0.473684	ncRNA_intronic
chr9	21999936	.	C	A	0.00111111	0	0.473684	ncRNA_intronic
chr9	21999980	rs3218006	C	A	0	0.001	1	ncRNA_intronic
chr9	22000247	rs3218005	T	C	0.0888889	0.103	0.312024	ncRNA_intronic
chr9	22000439	.	G	T	0.00222222	0	0.224245	ncRNA_intronic
chr9	22000454	.	G	T	0.00111111	0.001	1	ncRNA_intronic
chr9	22000770	rs3218003	C	G	0.0111111	0.018	0.254453	ncRNA_intronic
chr9	22000841	rs3218002	G	A	0.0811111	0.102	0.131047	ncRNA_intronic
chr9	22000998	.	C	T	0	0.001	1	ncRNA_intronic
chr9	22001161	.	T	G	0.00111111	0	0.473684	ncRNA_intronic
chr9	22001264	.	A	G	0.00111111	0	0.473684	ncRNA_intronic
chr9	22001572	rs3217999	A	G	0.0155556	0.019	0.601885	ncRNA_intronic
chr9	22002316	rs3217997	T	C	0.0166667	0.019	0.732148	ncRNA_intronic
chr9	22002487	.	C	A	0.00666667	0.004	0.531489	ncRNA_intronic
chr9	22002490	.	TACTG	T	0.00222222	0.003	1	ncRNA_intronic
chr9	22002556	rs3217995	TG	T	0	0.001	1	ncRNA_intronic
chr9	22002656	.	G	A	0.00111111	0	0.473684	ncRNA_intronic
chr9	22002864	rs3217994	T	C	0.01	0.016	0.314677	ncRNA_intronic
chr9	22002986	rs564227803	A	G	0.00111111	0	0.473684	ncRNA_UTR3
chr9	22003169	rs3217993	A	G	0.00222222	0	0.224245	ncRNA_UTR3
chr9	22003223	rs3217992	C	T	0.487778	0.48	0.747717	ncRNA_UTR3
chr9	22003298	rs34503303	C	A	0.00666667	0.007	1	ncRNA_UTR3
chr9	22003367	rs1063192	G	A	0.308889	0.283	0.226887	ncRNA_UTR3
chr9	22003491	.	G	T	0.00222222	0	0.224245	ncRNA_UTR3
chr9	22003521	rs3217990	G	T	0.01	0.016	0.314677	ncRNA_UTR3
chr9	22003591	rs185130567	T	C	0.01	0.007	0.616719	ncRNA_UTR3
chr9	22003723	.	A	C	0	0.001	1	ncRNA_UTR3
chr9	22003734	.	T	G	0	0.001	1	ncRNA_UTR3
chr9	22003749	.	T	TG	0.0822222	0.075	0.60828	ncRNA_UTR3
chr9	22003777	.	C	T	0	0.001	1	ncRNA_UTR3
chr9	22003790	rs3217989	T	C	0.00444444	0.001	0.196203	ncRNA_UTR3
chr9	22003878	rs149822153	C	CT	0	0.001	1	ncRNA_UTR3
chr9	22003886	rs184884421	T	A	0.00111111	0	0.473684	ncRNA_UTR3
chr9	22003887	rs181031884	A	T	0	0.001	1	ncRNA_UTR3
chr9	22004001	.	A	G	0.00222222	0	0.224245	ncRNA_UTR3
chr9	22004731	rs187514719	A	G	0	0.003	0.251684	ncRNA_UTR3
chr9	22005113	rs765457409	G	A	0	0.002	0.501122	ncRNA_UTR3
chr9	22005330	rs3217986	T	G	0.0677778	0.075	0.593054	ncRNA_UTR3
chr9	22005493	rs3217984	G	C	0.00222222	0	0.224245	ncRNA_UTR3
chr9	22005870	rs774265225	G	A	0.00111111	0.001	1	ncRNA_UTR3
chr9	22005936	.	G	A	0.00111111	0	0.473684	ncRNA_UTR3
chr9	22005937	.	A	T	0.00111111	0.001	1	ncRNA_UTR3
chr9	22006101	.	C	T	0.00222222	0.002	1	exonic
chr9	22006147	rs148421170	C	T	0.00222222	0.004	0.689605	exonic
chr9	22006267	.	G	T	0	0.001	1	ncRNA_intronic
chr9	22006273	rs2069426	G	T	0.0755556	0.082	0.610487	ncRNA_intronic
chr9	22006306	.	C	T	0.00222222	0.003	1	ncRNA_intronic
chr9	22006348	rs974336	C	T	0.0888889	0.101	0.389855	ncRNA_intronic
chr9	22006536	rs188843538	A	G	0	0.001	1	ncRNA_intronic
chr9	22006607	rs3217980	G	A	0.0111111	0.019	0.191099	ncRNA_intronic
chr9	22006608	.	G	A	0.00111111	0	0.473684	ncRNA_intronic
chr9	22006754	rs202025879	C	CT	0.0388889	0.04	0.906814	ncRNA_intronic
chr9	22006830	.	T	C	0	0.001	1	ncRNA_intronic
chr9	22007048	rs2285327	T	C	0	0.001	1	ncRNA_intronic
chr9	22007146	.	G	A	0	0.001	1	ncRNA_intronic
chr9	22007187	rs3217979	C	T	0.00777778	0.005	0.565599	ncRNA_intronic
chr9	22007326	.	C	G	0.00555556	0.002	0.266524	ncRNA_intronic
chr9	22007330	rs3217978	C	A	0.0377778	0.027	0.194325	ncRNA_intronic
chr9	22007365	rs397713608	A	T	0.0111111	0.011	1	ncRNA_intronic
chr9	22008026	rs2069422	G	T	0.103333	0.113	0.507009	ncRNA_intronic
chr9	22008156	rs532274091	G	A	0.00222222	0	0.224245	ncRNA_intronic
chr9	22008504	rs2069420	A	T	0.0111111	0.019	0.191099	ncRNA_intronic
chr9	22008541	.	T	C	0.00111111	0.003	0.626684	ncRNA_intronic
chr9	22008658	.	C	T	0.00111111	0.002	1	ncRNA_intronic
chr9	22008790	.	C	A	0.00333333	0.002	0.672495	exonic
chr9	22009299	.	C	T	0.00333333	0.001	0.350399	ncRNA_UTR5
chr9	22009337	rs2069419	G	T	0.00777778	0.007	1	ncRNA_intronic
chr9	22009416	rs36229156	G	C	0.00333333	0.002	0.672495	ncRNA_intronic
chr9	22009492	.	C	T	0.00222222	0.001	0.606129	ncRNA_intronic
chr9	22009542	.	G	A	0.0166667	0.016	1	ncRNA_intronic
chr9	22009547	rs72550844	T	G	0.00111111	0.003	0.626684	ncRNA_intronic
chr9	22009623	rs3217975	C	CA	0	0.001	1	ncRNA_intronic
chr9	22009628	rs116868578	A	G	0.00111111	0.001	1	ncRNA_intronic
chr9	22009698	rs2069418	G	C	0.37	0.316	0.0135399	ncRNA_intronic
chr9	22009855	.	A	G	0	0.001	1	ncRNA_intronic
chr9	22009915	rs185716975	A	G	0	0.001	1	ncRNA_intronic
chr9	22009987	rs2069417	CA	C	0.117778	0.136	0.242009	ncRNA_intronic
chr9	22010066	.	C	T	0.00111111	0	0.473684	ncRNA_intronic
chr9	22010126	.	T	G	0.00333333	0.001	0.350399	ncRNA_intronic
chr9	22010233	.	T	A	0.00111111	0	0.473684	ncRNA_intronic
chr9	22010258	.	C	A	0.00111111	0	0.473684	ncRNA_intronic
chr9	22010412	rs495490	A	G	0.0911111	0.088	0.872162	ncRNA_intronic
chr9	22010575	rs3808845	G	A	0	0.001	1	ncRNA_intronic
chr9	22010578	.	C	T	0.00111111	0	0.473684	ncRNA_intronic
chr9	22010582	.	C	T	0.00111111	0	0.473684	ncRNA_intronic
chr9	22010681	rs36229158	G	A	0.02	0.024	0.640019	ncRNA_intronic
chr9	22010946	rs3808846	G	A	0	0.001	1	ncRNA_intronic
chr9	22010959	.	G	A	0.00111111	0	0.473684	ncRNA_intronic
chr9	22010966	.	G	T	0.00222222	0.001	0.606129	ncRNA_intronic
chr9	22010997	rs879328566	G	C	0.00222222	0.001	0.606129	ncRNA_intronic
chr9	22011083	rs76959412	G	C	0.0155556	0.022	0.317891	ncRNA_intronic
chr9	22011098	rs74715204	A	C	0	0.001	1	ncRNA_intronic
chr9	22011273	rs368056993	G	A	0.0122222	0.02	0.206815	ncRNA_intronic
chr9	22011345	.	C	T	0.00111111	0	0.473684	ncRNA_intronic
chr9	22011360	rs79356439	A	G	0	0.001	1	ncRNA_intronic
chr9	22011477	rs575427	A	G	0.0866667	0.094	0.631065	ncRNA_intronic
chr9	22011494	.	T	C	0.00111111	0.001	1	ncRNA_intronic
chr9	22011641	.	A	G	0	0.001	1	ncRNA_intronic
chr9	22011642	rs573687	G	A	0.26	0.243	0.39713	ncRNA_intronic
chr9	22011910	rs58937795	T	C	0.00111111	0	0.473684	ncRNA_intronic
chr9	22012051	rs13298881	T	C	0.07	0.077	0.598144	ncRNA_intronic
chr9	22012103	.	A	G	0.00333333	0.002	0.672495	ncRNA_intronic
chr9	22012182	.	G	T	0	0.001	1	ncRNA_intronic
chr9	22012229	rs16935753	G	A	0.0111111	0.017	0.333823	ncRNA_intronic
chr9	22012333	.	C	T	0.00111111	0	0.473684	ncRNA_intronic
chr9	22012422	rs545226	G	A	0.474444	0.474	1	ncRNA_intronic
chr9	22012441	rs77920300	C	T	0.0822222	0.087	0.741743	ncRNA_intronic
chr9	22012457	rs7032979	C	T	0.00333333	0.001	0.350399	ncRNA_intronic
chr9	22012533	.	A	G	0.00333333	0.004	1	ncRNA_intronic
chr9	22013063	rs117626887	A	G	0.00555556	0.008	0.586699	ncRNA_intronic
chr9	22013079	rs140838312	A	G	0.0244444	0.026	0.884202	ncRNA_intronic
chr9	22013081	.	A	C	0.0122222	0.007	0.343178	ncRNA_intronic
chr9	22013123	.	T	C	0.00111111	0	0.473684	ncRNA_intronic
chr9	22013411	rs10811640	G	T	0.441111	0.425	0.486975	ncRNA_intronic
chr9	22013429	rs183002947	C	T	0.00222222	0.001	0.606129	ncRNA_intronic
chr9	22013431	rs145651829	C	T	0	0.001	1	ncRNA_intronic
chr9	22013450	.	C	T	0.00777778	0.011	0.489679	ncRNA_intronic
chr9	22013473	rs141537528	G	A	0.00333333	0.004	1	ncRNA_intronic
chr9	22013749	.	C	T	0.00111111	0	0.473684	ncRNA_intronic
chr9	22013805	rs10757263	C	T	0.426667	0.409	0.456073	ncRNA_intronic
chr9	22013815	rs78782630	A	G	0.0133333	0.018	0.46452	ncRNA_intronic
chr9	22013949	.	T	G	0.00111111	0	0.473684	ncRNA_intronic
chr9	22014112	.	A	C	0.00222222	0.002	1	ncRNA_intronic
chr9	22014137	rs10811641	C	G	0.462222	0.484	0.357535	ncRNA_intronic
chr9	22014260	.	C	T	0.00111111	0	0.473684	ncRNA_intronic
chr9	22014317	.	T	C	0.00111111	0.002	1	ncRNA_intronic
chr9	22014411	rs116876910	G	A	0	0.002	0.501122	ncRNA_intronic
chr9	22014459	.	T	G	0.00111111	0	0.473684	ncRNA_intronic
chr9	22014524	rs60693449	T	C	0.0111111	0.019	0.191099	ncRNA_intronic
chr9	22014579	rs572513442	T	TA	0.00111111	0	0.473684	ncRNA_intronic
chr9	22014582	.	T	A	0.00111111	0	0.473684	ncRNA_intronic
chr9	22014758	rs7042051	C	T	0.00555556	0.004	0.743226	ncRNA_intronic
chr9	22015057	rs7045307	C	T	0.00666667	0.003	0.322348	ncRNA_intronic
chr9	22015111	rs376122470	T	C	0.01	0.016	0.314677	ncRNA_intronic
chr9	22015133	.	AT	A	0.00111111	0	0.473684	ncRNA_intronic
chr9	22015188	.	A	C	0	0.001	1	ncRNA_intronic
chr9	22015465	rs1101330	C	A	0.25	0.244	0.789971	ncRNA_intronic
chr9	22015541	rs781129431	A	C	0.00333333	0.004	1	ncRNA_intronic
chr9	22015619	.	T	G	0	0.001	1	ncRNA_intronic
chr9	22015691	.	G	A	0.00111111	0	0.473684	ncRNA_intronic
chr9	22015726	rs139781386	C	T	0.03	0.025	0.573864	ncRNA_intronic
chr9	22015769	.	G	T	0.00111111	0.005	0.221907	ncRNA_intronic
chr9	22015782	rs143070667	C	T	0.0111111	0.015	0.547233	ncRNA_intronic
chr9	22016617	rs10217281	G	A	0.433333	0.417	0.48585	ncRNA_intronic
chr9	22016692	.	G	T	0.00111111	0.001	1	ncRNA_intronic
chr9	22016828	.	A	G	0	0.002	0.501122	ncRNA_intronic
chr9	22016953	.	C	T	0.00111111	0	0.473684	ncRNA_intronic
chr9	22016963	rs151219122	T	C	0.0277778	0.024	0.664581	ncRNA_intronic
chr9	22017005	rs558280372	C	G	0.01	0.006	0.437748	ncRNA_intronic
chr9	22017101	rs2106120	G	T	0.443333	0.425	0.430865	ncRNA_intronic
chr9	22017191	rs561951430	C	T	0	0.001	1	ncRNA_intronic
chr9	22017196	rs201475344	C	T	0.00111111	0.003	0.626684	ncRNA_intronic
chr9	22017206	rs529257395	A	C	0	0.001	1	ncRNA_intronic
chr9	22017332	rs139752189	GA	G	0.08	0.091	0.412686	ncRNA_intronic
chr9	22017404	.	G	A	0.00111111	0.005	0.221907	ncRNA_intronic
chr9	22017550	rs2106119	A	G	0.438889	0.418	0.377689	ncRNA_intronic
chr9	22017575	rs142367370	A	C	0.00111111	0.001	1	ncRNA_intronic
chr9	22017836	rs643319	C	A	0.333333	0.337	0.883975	ncRNA_intronic
chr9	22017899	.	G	T	0.00666667	0.006	1	ncRNA_intronic
chr9	22018028	rs549230232	G	T	0.00222222	0.002	1	ncRNA_intronic
chr9	22018125	rs149401414	C	G	0	0.001	1	ncRNA_intronic
chr9	22018131	.	T	C	0.00111111	0.002	1	ncRNA_intronic
chr9	22018248	.	A	T	0.00111111	0	0.473684	ncRNA_intronic
chr9	22018293	.	CT	C	0.158889	0.158	1	ncRNA_intronic
chr9	22018380	rs557330932	C	A	0.00111111	0	0.473684	ncRNA_intronic
chr9	22018407	.	A	G	0.00111111	0.002	1	ncRNA_intronic
chr9	22018423	rs367574645	G	A	0.00333333	0.004	1	ncRNA_intronic
chr9	22018437	rs138417214	A	G	0	0.001	1	ncRNA_intronic
chr9	22018494	rs560326333	A	G	0.00555556	0	0.0237082	ncRNA_intronic
chr9	22018515	.	G	T	0.00111111	0.002	1	ncRNA_intronic
chr9	22018696	rs112793495	G	A	0.00777778	0.002	0.0940285	ncRNA_intronic
chr9	22018718	rs76219447	C	G	0	0.001	1	ncRNA_intronic
chr9	22018781	rs7044859	T	A	0.445556	0.411	0.137269	ncRNA_intronic
chr9	22018827	.	G	GC	0.0322222	0.036	0.705347	ncRNA_intronic
chr9	22018836	rs183246276	A	G	0.00111111	0	0.473684	ncRNA_intronic
chr9	22019011	.	G	T	0.00111111	0	0.473684	ncRNA_intronic
chr9	22019119	.	A	G	0.00111111	0	0.473684	ncRNA_intronic
chr9	22019126	.	A	C	0	0.003	0.251684	ncRNA_intronic
chr9	22019129	rs523096	A	G	0.333333	0.293	0.0597046	ncRNA_intronic
chr9	22019156	rs62556547	T	C	0.04	0.037	0.811274	ncRNA_intronic
chr9	22019197	.	T	C	0.00333333	0.006	0.512233	ncRNA_intronic
chr9	22019317	rs55922618	C	T	0.00333333	0.001	0.350399	ncRNA_intronic
chr9	22019454	.	G	A	0.00111111	0	0.473684	ncRNA_intronic
chr9	22019673	rs518394	G	C	0.324444	0.28	0.0355667	ncRNA_intronic
chr9	22019723	rs759664467	A	C	0.00888889	0.007	0.796458	ncRNA_intronic
chr9	22019732	rs10757264	A	G	0.372222	0.366	0.811849	ncRNA_intronic
chr9	22019868	rs565558301	TA	T	0	0.002	0.501122	ncRNA_intronic
chr9	22020046	rs149694583	C	T	0	0.002	0.501122	ncRNA_intronic
chr9	22020155	.	G	A	0	0.003	0.251684	ncRNA_intronic
chr9	22022357	rs150434769	T	C	0.0277778	0.027	1	ncRNA_intronic
chr9	22022376	rs581876	C	T	0.241111	0.239	0.914452	ncRNA_intronic
chr9	22022454	rs117418282	C	T	0.00111111	0.001	1	ncRNA_intronic
chr9	22022464	.	G	A	0	0.001	1	ncRNA_intronic
chr9	22022781	rs76316161	A	G	0.00333333	0	0.106097	ncRNA_intronic
chr9	22022786	rs7039304	T	A	0	0.001	1	ncRNA_intronic
chr9	22022806	.	G	T	0.00222222	0.006	0.293483	ncRNA_intronic
chr9	22022990	rs139039937	G	A	0.0111111	0.008	0.636577	ncRNA_intronic
chr9	22023042	.	C	A	0.00111111	0.001	1	ncRNA_intronic
chr9	22023268	.	G	T	0.00555556	0.002	0.266524	ncRNA_intronic
chr9	22023302	.	G	A	0	0.001	1	ncRNA_intronic
chr9	22023606	.	G	T	0.00333333	0.001	0.350399	ncRNA_intronic
chr9	22023775	rs76774391	G	C	0	0.001	1	ncRNA_intronic
chr9	22023795	rs10965212	T	A	0.401111	0.383	0.423998	ncRNA_intronic
chr9	22023805	rs77838162	T	G	0.0111111	0.018	0.254453	ncRNA_intronic
chr9	22023909	rs74992648	A	G	0	0.001	1	ncRNA_intronic
chr9	22023971	rs774955959	G	A	0.0144444	0.022	0.236424	ncRNA_intronic
chr9	22024023	rs504318	A	T	0.34	0.343	0.922825	ncRNA_intronic
chr9	22024211	rs117099389	C	T	0	0.002	0.501122	ncRNA_intronic
chr9	22024212	rs74680853	G	A	0.00777778	0.004	0.367792	ncRNA_intronic
chr9	22024339	rs73652821	G	A	0.00888889	0.016	0.217155	ncRNA_intronic
chr9	22024351	rs496892	C	T	0.34	0.342	0.961352	ncRNA_intronic
chr9	22024398	.	A	C	0.00111111	0	0.473684	ncRNA_intronic
chr9	22024548	.	G	T	0.00111111	0.001	1	ncRNA_intronic
chr9	22024757	rs542908541	G	A	0	0.001	1	ncRNA_intronic
chr9	22024905	rs73444375	T	G	0.00222222	0.001	0.606129	ncRNA_intronic
chr9	22024965	rs647188	T	G	0.09	0.096	0.692904	ncRNA_intronic
chr9	22024969	.	A	T	0.00111111	0.001	1	ncRNA_intronic
chr9	22025067	rs10811644	A	T	0.466667	0.439	0.230384	ncRNA_intronic
chr9	22025200	.	C	G	0.00333333	0.002	0.672495	ncRNA_intronic
chr9	22025240	rs7035484	C	G	0.428889	0.405	0.305293	ncRNA_intronic
chr9	22025432	rs116729641	G	A	0.0633333	0.08	0.182691	ncRNA_intronic
chr9	22025493	rs10738604	G	A	0.476667	0.496	0.408289	ncRNA_intronic
chr9	22025527	rs141186352	G	T	0.0111111	0.017	0.333823	ncRNA_intronic
chr9	22025885	rs77284052	C	T	0.0822222	0.087	0.741743	ncRNA_intronic
chr9	22026077	rs615552	T	C	0.317778	0.28	0.078686	ncRNA_intronic
chr9	22026089	.	TA	T	0.22	0.218	0.955703	ncRNA_intronic
chr9	22026225	rs73444381	C	A	0.00555556	0.002	0.266524	ncRNA_intronic
chr9	22026239	.	C	A	0	0.001	1	ncRNA_intronic
chr9	22026450	.	G	T	0.00222222	0.001	0.606129	ncRNA_intronic
chr9	22026483	rs1591137	A	G	0.00777778	0.005	0.565599	ncRNA_intronic
chr9	22026488	.	A	G	0	0.001	1	ncRNA_intronic
chr9	22026577	.	G	T	0.00111111	0	0.473684	ncRNA_intronic
chr9	22026590	.	A	G	0.00111111	0.002	1	ncRNA_intronic
chr9	22026594	rs613312	G	A	0.293333	0.262	0.136498	ncRNA_intronic
chr9	22026597	.	G	A	0.00222222	0.001	0.606129	ncRNA_intronic
chr9	22026626	rs73652824	C	T	0.0122222	0.018	0.351661	ncRNA_intronic
chr9	22026634	rs76900110	G	T	0.0177778	0.013	0.455575	ncRNA_intronic
chr9	22026639	rs543830	A	T	0.293333	0.26	0.11107	ncRNA_intronic
chr9	22026672	.	C	A	0.00111111	0	0.473684	ncRNA_intronic
chr9	22026723	rs548840655	G	A	0.01	0.006	0.437748	ncRNA_intronic
chr9	22026834	rs1591136	G	C	0.394444	0.388	0.777782	ncRNA_intronic
chr9	22026918	rs539519926	G	A	0.00888889	0.006	0.593435	ncRNA_intronic
chr9	22027141	.	G	A	0.00222222	0.004	0.689605	ncRNA_intronic
chr9	22027168	rs532258444	C	A	0	0.001	1	ncRNA_intronic
chr9	22027234	rs560110039	A	G	0.00222222	0.004	0.689605	ncRNA_intronic
chr9	22027299	.	A	G	0.00222222	0.005	0.456809	ncRNA_intronic
chr9	22027402	rs599452	G	A	0.288889	0.252	0.0782719	ncRNA_intronic
chr9	22027501	.	T	C	0.00222222	0.001	0.606129	ncRNA_intronic
chr9	22027551	rs598664	C	T	0.0855556	0.095	0.521943	ncRNA_intronic
chr9	22027563	rs78643376	C	T	0.00777778	0.011	0.489679	ncRNA_intronic
chr9	22027714	rs76810097	C	T	0	0.001	1	ncRNA_intronic
chr9	22027885	rs532652398	A	C	0.00333333	0.004	1	ncRNA_intronic
chr9	22027964	rs547542775	C	T	0.00333333	0.001	0.350399	ncRNA_intronic
chr9	22028098	.	G	A	0	0.001	1	ncRNA_intronic
chr9	22028166	.	C	A	0.00111111	0	0.473684	ncRNA_intronic
chr9	22028183	.	T	C	0.00111111	0	0.473684	ncRNA_intronic
chr9	22028200	rs141348408	A	G	0	0.001	1	ncRNA_intronic
chr9	22028212	rs372977273	CAT	C	0.302222	0.262	0.0523206	ncRNA_intronic
chr9	22028214	rs377635589	T	C	0.00777778	0.009	0.807148	ncRNA_intronic
chr9	22028216	.	T	A	0.00777778	0.011	0.489679	ncRNA_intronic
chr9	22028314	rs555345000	G	C	0.00333333	0.001	0.350399	ncRNA_intronic
chr9	22028406	rs62560774	C	A	0.198889	0.172	0.139003	ncRNA_intronic
chr9	22028801	rs7049105	A	G	0.391111	0.381	0.67109	ncRNA_intronic
chr9	22028851	rs73652825	A	G	0.0111111	0.019	0.191099	ncRNA_intronic
chr9	22029057	rs565448157	T	A	0.00555556	0.005	1	ncRNA_intronic
chr9	22029080	rs679038	G	A	0.293333	0.263	0.150771	ncRNA_intronic
chr9	22029297	rs181967268	G	A	0.00111111	0.002	1	ncRNA_intronic
chr9	22029445	rs10965215	G	A	0.4	0.378	0.345844	ncRNA_exonic
chr9	22029447	rs774510475	C	T	0.00111111	0	0.473684	ncRNA_exonic
chr9	22029547	rs564398	T	C	0.292222	0.259	0.110693	ncRNA_exonic
chr9	22029808	rs138374742	A	G	0.0144444	0.007	0.121091	ncRNA_intronic
chr9	22029893	rs149253047	A	G	0.00222222	0.003	1	ncRNA_intronic
chr9	22030027	rs4977753	C	T	0.404444	0.388	0.481105	ncRNA_intronic
chr9	22030232	.	G	A	0.00111111	0	0.473684	ncRNA_intronic
chr9	22030380	.	C	T	0	0.001	1	ncRNA_intronic
chr9	22030429	rs138054859	G	T	0.01	0.01	1	ncRNA_intronic
chr9	22030438	rs662463	A	G	0.0844444	0.092	0.572182	ncRNA_intronic
chr9	22030827	rs182975217	A	C	0.00222222	0	0.224245	ncRNA_intronic
chr9	22030863	rs186257609	A	C	0.00666667	0.001	0.0577453	ncRNA_intronic
chr9	22031005	rs7865618	G	A	0.315556	0.279	0.0871682	ncRNA_intronic
chr9	22031052	rs73652839	G	A	0.0111111	0.017	0.333823	ncRNA_intronic
chr9	22031434	rs868662494	A	G	0	0.001	1	ncRNA_intronic
chr9	22031440	rs79666073	G	A	0	0.001	1	ncRNA_intronic
chr9	22031441	rs77706751	C	T	0	0.001	1	ncRNA_intronic
chr9	22031460	rs567832414	T	C	0.01	0.006	0.437748	ncRNA_intronic
chr9	22031461	rs536975124	C	T	0.01	0.006	0.437748	ncRNA_intronic
chr9	22031505	rs572048664	A	G	0	0.001	1	ncRNA_intronic
chr9	22031618	rs148670537	G	A	0.0155556	0.021	0.398596	ncRNA_intronic
chr9	22031629	.	A	G	0	0.001	1	ncRNA_intronic
chr9	22031661	rs187460972	A	C	0.00111111	0	0.473684	ncRNA_intronic
chr9	22031727	.	C	T	0.00111111	0	0.473684	ncRNA_intronic
chr9	22031778	rs74599268	A	T	0	0.001	1	ncRNA_intronic
chr9	22032071	rs776560892	C	A	0	0.002	0.501122	ncRNA_intronic
chr9	22032119	rs10115049	A	G	0.413333	0.387	0.260283	ncRNA_intronic
chr9	22032379	rs555035575	G	A	0.00111111	0	0.473684	ncRNA_intronic
chr9	22032685	rs144235766	A	G	0	0.002	0.501122	ncRNA_exonic
chr9	22032793	rs76521274	T	C	0.0111111	0.019	0.191099	ncRNA_exonic
chr9	22032841	rs80184777	T	C	0.00888889	0.005	0.405633	ncRNA_exonic
chr9	22032851	.	A	G	0.00222222	0	0.224245	ncRNA_exonic
chr9	22032959	.	G	C	0	0.003	0.251684	ncRNA_exonic
chr9	22033049	.	T	C	0.00111111	0	0.473684	ncRNA_intronic
chr9	22033222	.	G	A	0	0.001	1	ncRNA_intronic
chr9	22033362	rs73652841	C	A	0.0111111	0.018	0.254453	ncRNA_intronic
chr9	22033366	rs2157719	C	T	0.314444	0.28	0.107426	ncRNA_intronic
chr9	22033370	.	C	T	0	0.001	1	ncRNA_intronic
chr9	22033388	rs749217508	T	C	0.00111111	0	0.473684	ncRNA_intronic
chr9	22033389	rs1759417	C	T	0.0888889	0.094	0.750147	ncRNA_intronic
chr9	22033393	rs73652842	A	C	0.0111111	0.017	0.333823	ncRNA_intronic
chr9	22033624	.	A	G	0.00111111	0	0.473684	ncRNA_intronic
chr9	22033752	.	G	A	0.00111111	0	0.473684	ncRNA_intronic
chr9	22033824	rs79985856	C	T	0.0777778	0.089	0.407077	ncRNA_intronic
chr9	22033839	.	G	T	0.00111111	0.004	0.377806	ncRNA_intronic
chr9	22034056	rs189425216	T	C	0	0.001	1	ncRNA_intronic
chr9	22034101	.	C	T	0.00111111	0.001	1	ncRNA_intronic
chr9	22034109	rs80248631	C	T	0	0.001	1	ncRNA_intronic
chr9	22034168	.	G	A	0.00111111	0	0.473684	ncRNA_intronic
chr9	22034267	rs79182326	C	T	0.0722222	0.089	0.206611	ncRNA_intronic
chr9	22034374	.	T	TC	0	0.003	0.251684	ncRNA_intronic
chr9	22034719	rs2151280	G	A	0.414444	0.397	0.454148	ncRNA_intronic
chr9	22035035	rs191307231	C	T	0	0.002	0.501122	ncRNA_intronic
chr9	22035150	.	C	CT	0.0588889	0.062	0.847308	ncRNA_intronic
chr9	22035327	.	A	G	0	0.001	1	ncRNA_intronic
chr9	22035433	rs146920410	G	A	0.00111111	0	0.473684	ncRNA_intronic
chr9	22035579	rs78266932	G	A	0.02	0.026	0.446066	ncRNA_intronic
chr9	22035702	.	T	C	0.00666667	0.003	0.322348	ncRNA_intronic
chr9	22035753	rs190703265	A	G	0.01	0.007	0.616719	ncRNA_intronic
chr9	22036054	rs753266930	C	T	0	0.001	1	ncRNA_intronic
chr9	22036055	rs78572337	G	A	0.02	0.026	0.446066	ncRNA_intronic
chr9	22036112	rs1008878	G	T	0.297778	0.27	0.185143	ncRNA_intronic
chr9	22036118	.	A	G	0.00666667	0.004	0.531489	ncRNA_intronic
chr9	22036246	.	AAGATAATGCTT	A	0.00888889	0.013	0.511011	ncRNA_intronic
chr9	22036252	rs140426657	ATGCT	A	0.00222222	0.003	1	ncRNA_intronic
chr9	22036367	rs1556515	C	T	0.302222	0.271	0.140357	ncRNA_intronic
chr9	22036437	rs149304926	G	A	0.00333333	0.001	0.350399	ncRNA_intronic
chr9	22036440	.	TAAC	T	0.00111111	0.005	0.221907	ncRNA_intronic
chr9	22036600	.	C	A	0.00333333	0	0.106097	ncRNA_intronic
chr9	22036724	rs188301867	A	G	0.00111111	0	0.473684	ncRNA_intronic
chr9	22037071	rs35975148	T	A	0.0855556	0.092	0.629314	ncRNA_intronic
chr9	22037146	.	G	A	0.00111111	0	0.473684	ncRNA_intronic
chr9	22037164	.	T	C	0.00111111	0	0.473684	ncRNA_intronic
chr9	22037171	rs17694478	G	C	0.01	0.017	0.236324	ncRNA_intronic
chr9	22037367	.	G	A	0.00111111	0	0.473684	ncRNA_intronic
chr9	22037441	rs73652843	C	T	0.0155556	0.018	0.723892	ncRNA_intronic
chr9	22037581	rs572399264	G	A	0	0.001	1	ncRNA_intronic
chr9	22037702	.	T	TG	0.00333333	0	0.106097	ncRNA_intronic
chr9	22037923	.	GAAT	G	0.00111111	0	0.473684	ncRNA_intronic
chr9	22037968	.	G	A	0.00222222	0	0.224245	ncRNA_intronic
chr9	22038130	rs117493950	G	A	0.00333333	0	0.106097	ncRNA_intronic
chr9	22038354	rs77953206	G	A	0	0.001	1	ncRNA_intronic
chr9	22038403	rs761243061	C	T	0	0.001	1	ncRNA_intronic
chr9	22038615	rs78777686	G	A	0	0.001	1	ncRNA_intronic
chr9	22038716	.	A	G	0	0.001	1	ncRNA_intronic
chr9	22039243	.	G	T	0.00222222	0.002	1	ncRNA_intronic
chr9	22039426	rs12376000	C	T	0.0844444	0.09	0.684863	ncRNA_intronic
chr9	22039567	.	A	G	0.00111111	0	0.473684	ncRNA_intronic
chr9	22039601	rs150047066	A	C	0.00111111	0.002	1	ncRNA_intronic
chr9	22039696	.	G	A	0.00333333	0.001	0.350399	ncRNA_intronic
chr9	22039768	.	C	A	0.00111111	0	0.473684	ncRNA_intronic
chr9	22040047	rs142592006	T	A	0.00222222	0.004	0.689605	ncRNA_intronic
chr9	22040116	rs117561861	C	G	0	0.001	1	ncRNA_intronic
chr9	22040216	.	C	T	0.00111111	0	0.473684	ncRNA_intronic
chr9	22040290	rs73652845	T	C	0.0111111	0.019	0.191099	ncRNA_intronic
chr9	22040349	.	C	T	0.00111111	0	0.473684	ncRNA_intronic
chr9	22040417	.	A	G	0	0.001	1	ncRNA_intronic
chr9	22040543	.	C	T	0.00111111	0	0.473684	ncRNA_intronic
chr9	22040765	rs1333037	C	T	0.307778	0.272	0.0943714	ncRNA_intronic
chr9	22040839	rs76213463	G	A	0.0733333	0.086	0.35163	ncRNA_intronic
chr9	22040904	rs554643218	G	T	0.00222222	0.001	0.606129	ncRNA_intronic
chr9	22040942	.	G	T	0.00111111	0	0.473684	ncRNA_intronic
chr9	22041155	rs80166549	A	G	0.0755556	0.093	0.187093	ncRNA_intronic
chr9	22041173	.	G	A	0.00111111	0	0.473684	ncRNA_intronic
chr9	22041443	rs1360590	T	C	0.397778	0.379	0.422871	ncRNA_intronic
chr9	22041858	rs75917766	C	T	0	0.001	1	ncRNA_intronic
chr9	22041998	rs17694493	C	G	0.103333	0.119	0.307038	ncRNA_intronic
chr9	22042086	rs12352425	G	A	0.0866667	0.091	0.747624	ncRNA_intronic
chr9	22042139	.	C	T	0.00222222	0	0.224245	ncRNA_intronic
chr9	22042297	rs75227345	C	T	0	0.001	1	ncRNA_intronic
chr9	22042347	.	G	T	0.00111111	0	0.473684	ncRNA_intronic
chr9	22042352	.	A	G	0.00111111	0	0.473684	ncRNA_intronic
chr9	22042520	.	C	T	0.00111111	0	0.473684	ncRNA_intronic
chr9	22042632	.	T	C	0.00111111	0	0.473684	ncRNA_intronic
chr9	22042691	.	C	T	0	0.001	1	ncRNA_intronic
chr9	22042787	.	C	T	0.00111111	0	0.473684	ncRNA_intronic
chr9	22042952	rs146146890	T	TA	0	0.001	1	ncRNA_intronic
chr9	22043128	.	A	G	0	0.001	1	ncRNA_intronic
chr9	22043218	.	C	A	0.00222222	0	0.224245	ncRNA_intronic
chr9	22043260	rs73652846	G	A	0.0122222	0.019	0.271608	ncRNA_intronic
chr9	22043311	rs138035360	G	A	0.00222222	0	0.224245	ncRNA_intronic
chr9	22043320	.	CAT	C	0.00222222	0.005	0.456809	ncRNA_intronic
chr9	22043375	.	C	T	0.00111111	0	0.473684	ncRNA_intronic
chr9	22043385	rs558432168	AT	A	0.00111111	0	0.473684	ncRNA_intronic
chr9	22043424	.	G	C	0.0155556	0.018	0.723892	ncRNA_intronic
chr9	22043612	rs1412830	C	T	0.247778	0.232	0.451084	ncRNA_intronic
chr9	22043819	rs1333036	T	C	0.405556	0.384	0.34728	ncRNA_intronic
chr9	22043926	rs1412829	A	G	0.281111	0.265	0.439355	ncRNA_intronic
chr9	22044011	.	G	A	0.00111111	0	0.473684	ncRNA_intronic
chr9	22044059	rs1333035	G	A	0.106667	0.114	0.6603	ncRNA_intronic
chr9	22044104	.	G	T	0.00111111	0	0.473684	ncRNA_intronic
chr9	22044114	.	C	CT	0.0766667	0.075	0.930899	ncRNA_intronic
chr9	22044127	rs563181942	A	G	0.00222222	0.003	1	ncRNA_intronic
chr9	22044331	.	C	T	0	0.001	1	ncRNA_intronic
chr9	22044682	.	G	A	0.00111111	0	0.473684	ncRNA_intronic
chr9	22044786	rs73652847	G	A	0.0133333	0.018	0.46452	ncRNA_intronic
chr9	22044900	rs115248370	G	T	0.00111111	0	0.473684	ncRNA_intronic
chr9	22044904	rs74744824	A	G	0.0111111	0.015	0.547233	ncRNA_intronic
chr9	22045026	rs202222310	ATAT	A	0.00222222	0.001	0.606129	ncRNA_intronic
chr9	22045035	rs61184028	A	G	0.0111111	0.014	0.682271	ncRNA_intronic
chr9	22045051	.	G	C	0.00111111	0	0.473684	ncRNA_intronic
chr9	22045073	rs200998343	T	G	0.0111111	0.014	0.682271	ncRNA_intronic
chr9	22045159	rs199565945	TAGG	T	0.00333333	0.005	0.729018	ncRNA_intronic
chr9	22045162	rs199565945	G	T	0.00111111	0	0.473684	ncRNA_intronic
chr9	22045190	.	A	T	0.00222222	0	0.224245	ncRNA_intronic
chr9	22045218	rs77061973	C	G	0	0.001	1	ncRNA_intronic
chr9	22045272	.	A	T	0.00333333	0	0.106097	ncRNA_intronic
chr9	22045317	rs1360589	C	T	0.296667	0.288	0.686334	ncRNA_intronic
chr9	22045444	rs566516741	C	A	0.00888889	0.011	0.818191	ncRNA_intronic
chr9	22045463	.	G	A	0.00222222	0.003	1	ncRNA_intronic
chr9	22045572	.	G	T	0.00111111	0	0.473684	ncRNA_intronic
chr9	22045596	.	A	G	0.00333333	0.001	0.350399	ncRNA_intronic
chr9	22045653	rs1333033	C	T	0.00222222	0.001	0.606129	ncRNA_intronic
chr9	22045948	rs73652848	C	T	0.0122222	0.018	0.351661	ncRNA_intronic
chr9	22045990	.	T	G	0.00555556	0.002	0.266524	ncRNA_intronic
chr9	22046000	rs190239283	T	C	0.00111111	0	0.473684	ncRNA_intronic
chr9	22046021	rs183021588	A	T	0.00222222	0.003	1	ncRNA_intronic
chr9	22046022	rs113720035	A	T	0.00333333	0.001	0.350399	ncRNA_intronic
chr9	22046028	.	G	T	0.00111111	0	0.473684	ncRNA_intronic
chr9	22046110	rs141955118	C	G	0.00777778	0.007	1	ncRNA_intronic
chr9	22046168	rs17834131	G	A	0	0.001	1	ncRNA_intronic
chr9	22046393	.	G	T	0.00111111	0	0.473684	ncRNA_exonic
chr9	22046403	rs149676441	A	G	0.00666667	0.007	1	ncRNA_exonic
chr9	22046423	.	G	A	0.00111111	0	0.473684	ncRNA_exonic
chr9	22046673	.	G	T	0.00111111	0	0.473684	ncRNA_intronic
chr9	22046849	.	C	T	0.00111111	0	0.473684	ncRNA_exonic
chr9	22046870	rs76184305	C	T	0	0.001	1	ncRNA_exonic
chr9	22046951	.	A	G	0.00111111	0	0.473684	ncRNA_intronic
chr9	22047038	.	G	A	0.00111111	0	0.473684	ncRNA_intronic
chr9	22047437	rs7851706	C	T	0.00333333	0.001	0.350399	ncRNA_intronic
chr9	22047609	rs778893599	T	C	0.0144444	0.01	0.407024	ncRNA_intronic
chr9	22047667	.	G	T	0.00111111	0	0.473684	ncRNA_intronic
chr9	22047792	rs77250211	CT	C	0.143333	0.144	1	ncRNA_intronic
chr9	22047835	rs778142649	T	C	0.0211111	0.027	0.456289	ncRNA_intronic
chr9	22047854	rs61564778	T	C	0.0133333	0.018	0.46452	ncRNA_intronic
chr9	22047945	rs10120806	T	C	0.407778	0.374	0.132153	ncRNA_intronic
chr9	22047959	.	GTA	G	0	0.002	0.501122	ncRNA_intronic
chr9	22047961	rs545648731	A	G	0	0.001	1	ncRNA_intronic
chr9	22048154	.	G	T	0.00111111	0	0.473684	ncRNA_intronic
chr9	22048260	.	C	A	0.00111111	0	0.473684	ncRNA_intronic
chr9	22048342	rs74400540	G	A	0	0.001	1	ncRNA_intronic
chr9	22048363	.	A	G	0.00111111	0.001	1	ncRNA_intronic
chr9	22048391	rs7027950	C	T	0.407778	0.389	0.424952	ncRNA_intronic
chr9	22048396	rs184840711	C	A	0.00111111	0	0.473684	ncRNA_intronic
chr9	22048414	rs7028268	G	A	0.49	0.489	1	ncRNA_intronic
chr9	22048525	rs551361663	G	A	0.00111111	0.004	0.377806	ncRNA_intronic
chr9	22048662	rs189345092	G	T	0.00222222	0.002	1	ncRNA_intronic
chr9	22048683	rs7028570	G	A	0.402222	0.391	0.638646	ncRNA_intronic
chr9	22048718	rs73652849	G	A	0.0111111	0.02	0.141544	ncRNA_intronic
chr9	22048859	rs10757265	T	C	0.4	0.39	0.672398	ncRNA_intronic
chr9	22049295	.	C	T	0	0.001	1	ncRNA_intronic
chr9	22049456	rs112096783	T	C	0.0455556	0.04	0.571083	ncRNA_intronic
chr9	22049482	rs397807255	C	CTT	0.29	0.258	0.122106	ncRNA_intronic
chr9	22049482	rs397807255	C	T	0.0133333	0.018	0.46452	ncRNA_intronic
chr9	22049484	rs186578305	C	T	0.0111111	0.013	0.834431	ncRNA_intronic
chr9	22049555	rs10757266	C	T	0.398889	0.385	0.540949	ncRNA_intronic
chr9	22049656	rs10811645	G	A	0.398889	0.386	0.572573	ncRNA_intronic
chr9	22049839	.	C	A	0.00222222	0.002	1	ncRNA_intronic
chr9	22049845	rs2151279	A	G	0.0111111	0.019	0.191099	ncRNA_intronic
chr9	22049889	rs535662525	AAT	A	0.00111111	0.001	1	ncRNA_intronic
chr9	22049892	rs62827162	AT	A	0	0.001	1	ncRNA_intronic
chr9	22050118	.	G	C	0	0.001	1	ncRNA_intronic
chr9	22050135	rs182087220	A	G	0.00333333	0.004	1	ncRNA_intronic
chr9	22050232	.	C	T	0	0.001	1	ncRNA_intronic
chr9	22050612	rs6475603	G	A	0.00444444	0.001	0.196203	ncRNA_intronic
chr9	22050613	rs944799	A	G	0.394444	0.378	0.479091	ncRNA_intronic
chr9	22050781	.	T	A	0	0.001	1	ncRNA_intronic
chr9	22050814	.	G	A	0.00111111	0	0.473684	ncRNA_intronic
chr9	22050898	rs944800	A	G	0.226667	0.19	0.0539656	ncRNA_intronic
chr9	22050940	.	G	A	0	0.001	1	ncRNA_intronic
chr9	22051021	rs140895701	A	G	0.00222222	0.007	0.184107	ncRNA_intronic
chr9	22051074	.	G	T	0.00111111	0.001	1	ncRNA_intronic
chr9	22051151	.	C	T	0.00222222	0	0.224245	ncRNA_intronic
chr9	22051248	rs77792598	C	G	0	0.001	1	ncRNA_intronic
chr9	22051295	rs17694555	A	G	0.0411111	0.047	0.577053	ncRNA_intronic
chr9	22051549	rs560006312	G	C	0.00222222	0.001	0.606129	ncRNA_intronic
chr9	22051670	rs944801	G	C	0.324444	0.298	0.214994	ncRNA_intronic
chr9	22051696	.	G	T	0.00222222	0	0.224245	ncRNA_intronic
chr9	22051719	rs550113618	G	A	0.00555556	0.007	0.777453	ncRNA_intronic
chr9	22051873	rs201649143	TA	T	0	0.001	1	ncRNA_intronic
chr9	22051875	rs181048435	C	T	0	0.001	1	ncRNA_intronic
chr9	22051877	rs200121131	T	A	0	0.001	1	ncRNA_intronic
chr9	22052068	rs62560775	A	G	0.0733333	0.088	0.273805	ncRNA_intronic
chr9	22052217	rs563325905	G	A	0.00444444	0.001	0.196203	ncRNA_intronic
chr9	22052282	rs146470668	C	T	0	0.003	0.251684	ncRNA_intronic
chr9	22052357	.	G	C	0	0.001	1	ncRNA_intronic
chr9	22052359	rs369160430	A	G	0.0122222	0.007	0.343178	ncRNA_intronic
chr9	22052404	rs571648630	C	T	0.00222222	0.004	0.689605	ncRNA_intronic
chr9	22052515	.	T	C	0	0.001	1	ncRNA_intronic
chr9	22052526	.	G	A	0	0.001	1	ncRNA_intronic
chr9	22052612	.	C	A	0.00222222	0	0.224245	ncRNA_intronic
chr9	22052646	.	G	A	0.00111111	0.001	1	ncRNA_intronic
chr9	22052668	rs555123587	G	C	0.0122222	0.024	0.0613265	ncRNA_intronic
chr9	22052734	rs6475604	T	C	0.314444	0.287	0.192951	ncRNA_intronic
chr9	22052810	rs10757267	G	C	0.39	0.381	0.705769	ncRNA_intronic
chr9	22053205	.	G	T	0.00111111	0.001	1	ncRNA_intronic
chr9	22053223	.	A	C	0	0.001	1	ncRNA_intronic
chr9	22053472	.	A	G	0	0.001	1	ncRNA_intronic
chr9	22053591	rs11790231	G	A	0.124444	0.123	0.94443	ncRNA_intronic
chr9	22053614	rs148896349	G	A	0.00666667	0.007	1	ncRNA_intronic
chr9	22053687	rs10965219	A	G	0.387778	0.385	0.924834	ncRNA_intronic
chr9	22053709	rs7027048	A	G	0.385556	0.385	1	ncRNA_intronic
chr9	22053859	rs141855696	C	T	0.00222222	0.001	0.606129	ncRNA_intronic
chr9	22053895	rs17756311	G	A	0.0655556	0.072	0.5879	ncRNA_intronic
chr9	22054015	rs139181595	C	A	0.0288889	0.027	0.889237	ncRNA_intronic
chr9	22054040	rs7030641	C	T	0.308889	0.287	0.314847	ncRNA_intronic
chr9	22054086	.	C	T	0.00111111	0	0.473684	ncRNA_intronic
chr9	22054164	rs74655961	A	G	0.0633333	0.073	0.414379	ncRNA_intronic
chr9	22054283	rs143117399	G	A	0.01	0.007	0.616719	ncRNA_intronic
chr9	22054356	rs17694572	G	A	0.0633333	0.075	0.322158	ncRNA_intronic
chr9	22054636	.	C	T	0	0.001	1	ncRNA_intronic
chr9	22054690	rs7874604	T	C	0.371111	0.361	0.667797	ncRNA_intronic
chr9	22054821	rs115939893	G	A	0.0666667	0.068	0.927202	ncRNA_intronic
chr9	22055048	rs2383204	A	G	0.382222	0.361	0.341979	ncRNA_intronic
chr9	22055217	.	G	T	0.00111111	0.001	1	ncRNA_intronic
chr9	22055295	.	T	A	0.00666667	0.008	0.79382	ncRNA_intronic
chr9	22055397	rs148396639	T	C	0	0.001	1	ncRNA_intronic
chr9	22055598	.	A	G	0	0.001	1	ncRNA_intronic
chr9	22055689	.	G	T	0.00111111	0	0.473684	ncRNA_intronic
chr9	22055810	.	TA	T	0	0.002	0.501122	ncRNA_intronic
chr9	22055950	rs73650003	T	G	0.0111111	0.018	0.254453	ncRNA_intronic
chr9	22056019	rs77374215	G	A	0.00333333	0	0.106097	ncRNA_intronic
chr9	22056065	.	A	G	0.00222222	0.001	0.606129	ncRNA_intronic
chr9	22056211	.	G	A	0.02	0.019	1	ncRNA_intronic
chr9	22056213	rs7039467	A	G	0.465556	0.454	0.644822	ncRNA_intronic
chr9	22056215	rs192443768	A	G	0.0211111	0.02	0.872866	ncRNA_intronic
chr9	22056233	rs375894435	AT	A	0.0622222	0.056	0.62594	ncRNA_intronic
chr9	22056235	rs866064172	T	A	0.0344444	0.029	0.513906	ncRNA_intronic
chr9	22056237	.	T	A	0.00222222	0.001	0.606129	ncRNA_intronic
chr9	22056246	rs558665577	T	C	0.0311111	0.033	0.8965	ncRNA_intronic
chr9	22056247	rs572087750	C	T	0.02	0.02	1	ncRNA_intronic
chr9	22056295	rs7853090	T	C	0.318889	0.293	0.231313	ncRNA_exonic
chr9	22056302	rs61743293	C	T	0.0655556	0.081	0.218442	ncRNA_exonic
chr9	22056318	rs552878236	C	T	0.00111111	0	0.473684	ncRNA_exonic
chr9	22056359	rs7866783	A	G	0.326667	0.292	0.111404	ncRNA_exonic
chr9	22056392	.	G	T	0.00111111	0	0.473684	ncRNA_intronic
chr9	22056447	.	G	A	0	0.001	1	ncRNA_intronic
chr9	22056499	rs10120688	G	A	0.385556	0.371	0.537954	ncRNA_intronic
chr9	22056625	.	T	C	0.00333333	0.006	0.512233	ncRNA_intronic
chr9	22057050	rs576230665	A	C	0.00111111	0.001	1	ncRNA_intronic
chr9	22057090	rs150370974	A	G	0.0144444	0.012	0.689998	ncRNA_intronic
chr9	22057254	.	C	T	0	0.001	1	ncRNA_intronic
chr9	22057530	rs77728904	A	C	0.0588889	0.073	0.230788	ncRNA_intronic
chr9	22057581	rs543208351	G	A	0.00333333	0.001	0.350399	ncRNA_intronic
chr9	22057709	.	AG	A	0.00222222	0.001	0.606129	ncRNA_intronic
chr9	22057732	.	C	T	0.00888889	0.01	0.818278	ncRNA_intronic
chr9	22057741	rs149135383	G	T	0.0122222	0.02	0.206815	ncRNA_intronic
chr9	22057886	rs530103686	G	A	0.00444444	0.004	1	ncRNA_intronic
chr9	22058037	rs371662903	A	T	0.0266667	0.024	0.770448	ncRNA_intronic
chr9	22058038	rs866222663	A	T	0.02	0.02	1	ncRNA_intronic
chr9	22058150	.	G	A	0.00111111	0.002	1	ncRNA_intronic
chr9	22058154	.	T	C	0	0.001	1	ncRNA_intronic
chr9	22058161	.	T	C	0.00111111	0.003	0.626684	ncRNA_intronic
chr9	22058273	.	G	A	0	0.001	1	ncRNA_intronic
chr9	22058334	rs181072898	T	C	0.0133333	0.017	0.576937	ncRNA_intronic
chr9	22058819	rs56272822	C	T	0.0111111	0.018	0.254453	ncRNA_exonic
chr9	22058911	rs374796792	C	T	0.00222222	0.004	0.689605	ncRNA_exonic
chr9	22059054	rs117761422	G	T	0.00111111	0.003	0.626684	ncRNA_splicing
chr9	22059061	rs115574830	T	A	0.0522222	0.067	0.208379	ncRNA_intronic
chr9	22059623	rs150690757	C	T	0	0.003	0.251684	ncRNA_intronic
chr9	22060373	rs541575623	T	C	0.00222222	0.003	1	ncRNA_intronic
chr9	22060469	rs559879382	G	A	0.00111111	0.003	0.626684	ncRNA_intronic
chr9	22060706	rs761657523	C	T	0.0222222	0.023	1	ncRNA_intronic
chr9	22060773	.	G	T	0.00222222	0.002	1	ncRNA_intronic
chr9	22060783	.	G	T	0.00111111	0.001	1	ncRNA_intronic
chr9	22060833	rs77283072	G	A	0.138889	0.15	0.514065	ncRNA_intronic
chr9	22060855	.	A	G	0.00111111	0.001	1	ncRNA_intronic
chr9	22060924	rs563661325	C	T	0	0.001	1	ncRNA_intronic
chr9	22060935	rs2383205	A	G	0.315556	0.273	0.0435935	ncRNA_intronic
chr9	22061002	rs187873613	C	A	0	0.002	0.501122	ncRNA_intronic
chr9	22061203	.	C	T	0.00111111	0	0.473684	ncRNA_intronic
chr9	22061238	.	C	A	0.00111111	0	0.473684	ncRNA_intronic
chr9	22061314	rs75733496	G	A	0	0.001	1	ncRNA_intronic
chr9	22061562	rs2184061	C	A	0.288889	0.249	0.0548924	ncRNA_intronic
chr9	22061614	rs1537378	A	G	0.283333	0.243	0.0472669	ncRNA_intronic
chr9	22061718	.	G	A	0.00111111	0	0.473684	ncRNA_intronic
chr9	22061768	.	CT	C	0.00555556	0.008	0.586699	ncRNA_intronic
chr9	22062012	rs4977754	A	C	0.0633333	0.08	0.182691	ncRNA_exonic
chr9	22062134	rs1011970	G	T	0.14	0.162	0.200076	ncRNA_intronic
chr9	22062155	.	A	G	0.00333333	0.004	1	ncRNA_intronic
chr9	22062634	rs140856871	G	A	0.00444444	0	0.0501682	ncRNA_intronic
chr9	22062738	rs181976763	G	A	0.00333333	0.005	0.729018	ncRNA_intronic
chr9	22062751	rs187273084	G	A	0.00222222	0.002	1	ncRNA_intronic
chr9	22062762	.	A	T	0.0155556	0.015	1	ncRNA_intronic
chr9	22062868	.	C	T	0.00111111	0.001	1	ncRNA_intronic
chr9	22062938	.	G	T	0.00111111	0	0.473684	ncRNA_intronic
chr9	22062975	.	G	GACACACAC	0.0266667	0.03	0.680959	ncRNA_intronic
chr9	22062975	.	G	C	0.0233333	0.026	0.768391	ncRNA_intronic
chr9	22062985	rs199771776	C	T	0.0577778	0.068	0.395662	ncRNA_intronic
chr9	22062987	rs73650005	T	C	0.0377778	0.045	0.490218	ncRNA_intronic
chr9	22062997	rs557168085	T	G	0.00222222	0	0.224245	ncRNA_intronic
chr9	22062999	rs769270060	G	T	0.184444	0.196	0.5586	ncRNA_intronic
chr9	22063001	rs879519299	G	T	0.5	0.488	0.6134	ncRNA_intronic
chr9	22063003	rs188321257	G	T	0.164444	0.157	0.661901	ncRNA_intronic
chr9	22063005	rs191664004	G	T	0.0477778	0.046	0.913531	ncRNA_intronic
chr9	22063007	rs191148638	G	T	0.0133333	0.016	0.705079	ncRNA_intronic
chr9	22063019	rs797019506	G	C	0.00333333	0.001	0.350399	ncRNA_intronic
chr9	22063107	rs117004757	G	A	0.00555556	0	0.0237082	ncRNA_intronic
chr9	22063217	.	C	T	0.00111111	0	0.473684	ncRNA_intronic
chr9	22063338	rs73446314	A	G	0.00444444	0.001	0.196203	ncRNA_intronic
chr9	22063359	.	A	C	0	0.001	1	ncRNA_intronic
chr9	22063527	.	C	T	0.00111111	0	0.473684	ncRNA_intronic
chr9	22063569	.	G	T	0	0.002	0.501122	ncRNA_intronic
chr9	22063641	rs146404403	A	G	0.00111111	0	0.473684	ncRNA_intronic
chr9	22063704	.	C	A	0.00111111	0	0.473684	ncRNA_intronic
chr9	22063771	rs77588214	G	A	0	0.001	1	ncRNA_intronic
chr9	22063776	rs58814679	A	T	0.00222222	0.001	0.606129	ncRNA_intronic
chr9	22063794	rs150742121	A	T	0.01	0.006	0.437748	ncRNA_intronic
chr9	22063903	rs77583149	G	A	0.00777778	0.013	0.368483	ncRNA_intronic
chr9	22063999	rs77467777	C	G	0	0.001	1	ncRNA_exonic
chr9	22064171	.	T	TG	0.00111111	0.001	1	ncRNA_intronic
chr9	22064307	rs529759242	G	T	0.00888889	0.007	0.796458	ncRNA_intronic
chr9	22064375	.	T	C	0.00111111	0	0.473684	ncRNA_intronic
chr9	22064391	rs8181050	G	A	0.29	0.244	0.0253201	ncRNA_intronic
chr9	22064465	rs8181047	A	G	0.231111	0.185	0.0146837	ncRNA_intronic
chr9	22064532	rs537043533	T	C	0.00333333	0.004	1	ncRNA_intronic
chr9	22064562	rs76106677	G	A	0.00222222	0.002	1	ncRNA_intronic
chr9	22064607	rs76613751	G	A	0.00111111	0.001	1	ncRNA_intronic
chr9	22064658	rs371915099	C	A	0.00111111	0	0.473684	ncRNA_intronic
chr9	22064826	.	C	A	0.00111111	0	0.473684	ncRNA_intronic
chr9	22064981	.	C	T	0.0122222	0.007	0.343178	ncRNA_intronic
chr9	22065002	rs10811647	C	G	0.451111	0.423	0.228481	ncRNA_intronic
chr9	22065187	.	C	A	0.00111111	0	0.473684	ncRNA_intronic
chr9	22065323	.	G	A	0	0.001	1	ncRNA_intronic
chr9	22065620	rs78668487	A	G	0	0.001	1	ncRNA_intronic
chr9	22065644	rs199997514	A	AT	0.02	0.016	0.603942	ncRNA_intronic
chr9	22065656	rs4144664	T	C	0	0.001	1	ncRNA_intronic
chr9	22065657	rs1333039	G	C	0.298889	0.244	0.00827784	ncRNA_intronic
chr9	22065716	.	C	T	0.00111111	0	0.473684	ncRNA_exonic
chr9	22066097	.	T	G	0.00111111	0.001	1	ncRNA_intronic
chr9	22066213	rs145929329	T	A	0.00555556	0.008	0.586699	ncRNA_intronic
chr9	22066223	rs200301766	T	A	0.0222222	0.031	0.257707	ncRNA_intronic
chr9	22066225	rs756369452	A	T	0.0222222	0.021	0.875571	ncRNA_intronic
chr9	22066243	.	C	A	0.00222222	0	0.224245	ncRNA_exonic
chr9	22066346	.	A	G	0.0122222	0.008	0.367738	ncRNA_exonic
chr9	22066357	.	GT	G	0.0244444	0.036	0.181295	ncRNA_intronic
chr9	22066363	rs4977755	T	A	0.296667	0.257	0.0571756	ncRNA_intronic
chr9	22066366	.	T	A	0.0166667	0.02	0.612955	ncRNA_intronic
chr9	22066435	.	C	T	0.00111111	0	0.473684	ncRNA_intronic
chr9	22066562	.	AG	A	0.00666667	0.002	0.160126	ncRNA_intronic
chr9	22066572	rs28557075	G	A	0.0788889	0.088	0.507228	ncRNA_intronic
chr9	22066768	.	C	T	0	0.001	1	ncRNA_intronic
chr9	22066881	.	G	T	0.00111111	0.002	1	ncRNA_intronic
chr9	22066904	.	G	A	0.00555556	0.005	1	ncRNA_intronic
chr9	22067004	rs10965223	G	A	0.314444	0.263	0.0147884	ncRNA_intronic
chr9	22067219	rs200116454	C	T	0.01	0.003	0.0792958	ncRNA_intronic
chr9	22067255	.	G	A	0.00444444	0.002	0.431144	ncRNA_intronic
chr9	22067276	rs10965224	T	A	0.291111	0.241	0.0143855	ncRNA_intronic
chr9	22067394	rs368124065	A	G	0.0122222	0.007	0.343178	ncRNA_intronic
chr9	22067470	rs60537401	C	T	0.00333333	0.001	0.350399	ncRNA_intronic
chr9	22067496	rs562037157	G	T	0.00111111	0.005	0.221907	ncRNA_intronic
chr9	22067524	rs67625583	AACAC	A	0.0555556	0.055	1	ncRNA_intronic
chr9	22067535	rs377691177	A	G	0.0122222	0.012	1	ncRNA_intronic
chr9	22067537	rs567013714	A	T	0.0144444	0.022	0.236424	ncRNA_intronic
chr9	22067539	rs183280481	G	A	0	0.001	1	ncRNA_intronic
chr9	22067542	rs10811648	C	T	0.273333	0.233	0.0445053	ncRNA_intronic
chr9	22067554	rs10811649	C	T	0.276667	0.233	0.0304442	ncRNA_intronic
chr9	22067593	rs10811650	A	G	0.432222	0.419	0.577202	ncRNA_intronic
chr9	22067674	.	G	A	0.00111111	0	0.473684	ncRNA_intronic
chr9	22067801	rs140483259	C	G	0.00555556	0	0.0237082	ncRNA_intronic
chr9	22067830	rs10811651	G	A	0.278889	0.234	0.0268898	ncRNA_intronic
chr9	22067873	.	A	G	0.00111111	0	0.473684	ncRNA_intronic
chr9	22067910	rs75883022	C	T	0.0122222	0.019	0.271608	ncRNA_intronic
chr9	22067940	.	G	T	0.0133333	0.014	1	ncRNA_intronic
chr9	22068072	.	G	A	0.00222222	0.016	0.00158448	ncRNA_intronic
chr9	22068074	rs16905597	G	A	0.0111111	0.018	0.254453	ncRNA_intronic
chr9	22068342	.	C	G	0.00111111	0	0.473684	ncRNA_intronic
chr9	22068646	rs1412831	A	G	0.00444444	0.001	0.196203	ncRNA_intronic
chr9	22068652	rs4977756	G	A	0.285556	0.238	0.0186058	ncRNA_intronic
chr9	22068731	rs73650008	T	C	0.0122222	0.019	0.271608	ncRNA_intronic
chr9	22068822	.	A	T	0.00222222	0	0.224245	ncRNA_intronic
chr9	22068931	rs80298469	G	C	0	0.001	1	ncRNA_intronic
chr9	22068967	rs111580720	C	T	0.0255556	0.021	0.543596	ncRNA_intronic
chr9	22069144	rs16905599	G	A	0.0811111	0.093	0.371793	ncRNA_intronic
chr9	22069354	rs398096325	A	AT	0.227778	0.187	0.0309349	ncRNA_intronic
chr9	22069356	rs75836546	A	T	0.00888889	0.014	0.391332	ncRNA_intronic
chr9	22069563	.	A	G	0.00111111	0	0.473684	ncRNA_intronic
chr9	22069781	rs57222759	C	T	0.00333333	0.001	0.350399	ncRNA_intronic
chr9	22069984	.	G	A	0	0.001	1	ncRNA_intronic
chr9	22070048	.	G	A	0.00111111	0	0.473684	ncRNA_intronic
chr9	22070094	rs57840055	A	C	0.00444444	0.001	0.196203	ncRNA_intronic
chr9	22071071	.	T	C	0.00333333	0.001	0.350399	ncRNA_intronic
chr9	22071262	rs147397811	G	A	0	0.001	1	ncRNA_intronic
chr9	22071503	.	G	A	0.00222222	0.001	0.606129	ncRNA_intronic
chr9	22071673	.	C	T	0	0.001	1	ncRNA_intronic
chr9	22071750	rs4451405	C	T	0.312222	0.277	0.0961208	ncRNA_intronic
chr9	22071751	rs879621340	G	A	0.314444	0.279	0.0967201	ncRNA_intronic
chr9	22071795	rs41386451	A	C	0.0111111	0.018	0.254453	ncRNA_intronic
chr9	22071856	rs182727254	T	C	0.0211111	0.016	0.495003	ncRNA_intronic
chr9	22072015	rs75324657	G	A	0.00333333	0.001	0.350399	ncRNA_intronic
chr9	22072040	rs12555547	C	G	0.00111111	0.003	0.626684	ncRNA_intronic
chr9	22072111	rs61374441	T	C	0.0111111	0.018	0.254453	ncRNA_intronic
chr9	22072121	rs74440776	A	T	0.00777778	0.008	1	ncRNA_intronic
chr9	22072264	rs10757269	A	G	0.374444	0.344	0.179778	ncRNA_intronic
chr9	22072301	rs9632884	G	C	0.377778	0.348	0.181046	ncRNA_intronic
chr9	22072475	rs144316575	C	T	0.00111111	0.002	1	ncRNA_intronic
chr9	22072598	rs75774796	G	A	0.0355556	0.03	0.519928	ncRNA_intronic
chr9	22072638	rs9632885	G	A	0.383333	0.362	0.342162	ncRNA_intronic
chr9	22072719	rs10757270	A	G	0.438889	0.427	0.610223	ncRNA_intronic
chr9	22072730	rs17761197	C	T	0	0.001	1	ncRNA_intronic
chr9	22072892	rs111471525	C	T	0.00333333	0.003	1	ncRNA_intronic
chr9	22073306	rs143382286	C	T	0	0.004	0.126684	ncRNA_intronic
chr9	22073334	rs16923583	T	A	0.0211111	0.026	0.546876	ncRNA_intronic
chr9	22073437	.	C	T	0.00111111	0	0.473684	ncRNA_intronic
chr9	22073880	rs75697318	T	G	0.00333333	0.002	0.672495	ncRNA_intronic
chr9	22073907	.	G	A	0.00777778	0.006	0.782404	ncRNA_intronic
chr9	22073917	.	C	T	0.00111111	0.003	0.626684	ncRNA_intronic
chr9	22073996	rs1855185	T	G	0.0966667	0.073	0.0688026	ncRNA_intronic
chr9	22074065	rs138681154	T	A	0.00111111	0.001	1	ncRNA_intronic
chr9	22074072	.	G	T	0	0.001	1	ncRNA_intronic
chr9	22074217	.	AG	A	0.00333333	0.004	1	ncRNA_intronic
chr9	22074283	.	G	C	0.00111111	0.002	1	ncRNA_intronic
chr9	22074359	rs188478583	A	G	0.00777778	0.002	0.0940285	ncRNA_intronic
chr9	22074726	.	TC	T	0.00777778	0.004	0.367792	ncRNA_intronic
chr9	22074793	rs7855162	T	C	0.0188889	0.028	0.227266	ncRNA_intronic
chr9	22075042	rs77568230	A	T	0	0.001	1	ncRNA_intronic
chr9	22075053	rs187607273	A	G	0	0.004	0.126684	ncRNA_intronic
chr9	22075375	.	G	T	0	0.001	1	ncRNA_intronic
chr9	22075432	.	G	T	0.00444444	0	0.0501682	ncRNA_intronic
chr9	22075459	rs57076710	T	G	0.0177778	0.027	0.216571	ncRNA_intronic
chr9	22075473	rs146293394	G	A	0.0422222	0.035	0.473567	ncRNA_intronic
chr9	22075646	rs139529981	G	A	0.00777778	0.009	0.807148	ncRNA_intronic
chr9	22075842	.	C	A	0.00222222	0	0.224245	ncRNA_intronic
chr9	22075933	.	G	A	0.00111111	0	0.473684	ncRNA_intronic
chr9	22076029	.	G	A	0	0.007	0.0163615	ncRNA_intronic
chr9	22076048	.	G	GTTTTA	0.0155556	0.017	0.857534	ncRNA_intronic
chr9	22076068	.	T	A	0	0.002	0.501122	ncRNA_intronic
chr9	22076071	rs1831733	T	C	0.436667	0.419	0.457505	ncRNA_intronic
chr9	22076164	.	T	C	0	0.001	1	ncRNA_intronic
chr9	22076171	rs117574674	A	G	0	0.001	1	ncRNA_intronic
chr9	22076296	rs571345760	A	G	0	0.004	0.126684	ncRNA_intronic
chr9	22076334	rs77779782	G	T	0.0222222	0.027	0.555696	ncRNA_intronic
chr9	22076577	.	C	T	0	0.001	1	ncRNA_intronic
chr9	22076670	rs73448354	G	A	0.0211111	0.028	0.376379	ncRNA_intronic
chr9	22076795	rs386733557	A	G	0.378889	0.349	0.181242	ncRNA_intronic
chr9	22076944	rs149000037	A	G	0.02	0.026	0.446066	ncRNA_intronic
chr9	22077085	rs10811652	A	C	0.368889	0.348	0.362565	ncRNA_intronic
chr9	22077260	rs372394016	ATTTAAAGTATTT	A	0.0166667	0.019	0.732148	ncRNA_intronic
chr9	22077327	rs73448363	T	C	0.0188889	0.026	0.354683	ncRNA_intronic
chr9	22077488	.	T	A	0.00111111	0	0.473684	ncRNA_intronic
chr9	22077543	rs1412832	C	T	0.228889	0.181	0.0102558	ncRNA_intronic
chr9	22077602	rs564735642	C	T	0.00111111	0.004	0.377806	ncRNA_intronic
chr9	22077705	.	C	T	0	0.002	0.501122	ncRNA_exonic
chr9	22077903	.	T	A	0.00111111	0.003	0.626684	ncRNA_intronic
chr9	22078043	rs571957900	T	C	0.0277778	0.033	0.593619	ncRNA_intronic
chr9	22078061	rs542464475	A	G	0.00222222	0.004	0.689605	ncRNA_intronic
chr9	22078305	rs7855660	C	T	0.00555556	0.004	0.743226	ncRNA_intronic
chr9	22078429	.	T	A	0.00111111	0.001	1	ncRNA_intronic
chr9	22078469	.	C	A	0.00111111	0.003	0.626684	ncRNA_intronic
chr9	22078742	rs111264236	C	T	0.0222222	0.023	1	ncRNA_intronic
chr9	22078898	rs569884994	C	A	0.00111111	0.001	1	ncRNA_intronic
chr9	22079020	rs6475605	G	C	0.0222222	0.026	0.655104	ncRNA_intronic
chr9	22079403	rs149314539	C	T	0.0466667	0.039	0.427641	ncRNA_intronic
chr9	22079435	rs73448370	C	T	0.0133333	0.017	0.576937	ncRNA_intronic
chr9	22079505	.	TA	T	0.08	0.081	1	ncRNA_intronic
chr9	22079596	rs868866272	G	A	0.00222222	0.001	0.606129	ncRNA_intronic
chr9	22079726	rs10607518	CTT	C	0.0133333	0.019	0.368325	ncRNA_intronic
chr9	22079756	.	G	T	0.00111111	0.001	1	ncRNA_intronic
chr9	22079792	rs79708861	G	A	0	0.001	1	ncRNA_intronic
chr9	22079839	.	C	T	0.00333333	0.006	0.512233	ncRNA_intronic
chr9	22080171	.	A	C	0.00111111	0.003	0.626684	ncRNA_intronic
chr9	22080245	.	T	C	0.00111111	0	0.473684	ncRNA_intronic
chr9	22080329	.	G	A	0	0.002	0.501122	ncRNA_intronic
chr9	22080363	rs16905613	A	G	0.0222222	0.022	1	ncRNA_intronic
chr9	22080568	rs757283791	AT	A	0.01	0.016	0.314677	ncRNA_intronic
chr9	22080592	.	C	T	0.00111111	0	0.473684	ncRNA_intronic
chr9	22080788	rs746030019	G	T	0.00111111	0	0.473684	ncRNA_intronic
chr9	22080943	rs748060371	A	C	0.00111111	0	0.473684	ncRNA_intronic
chr9	22080964	rs769373369	A	C	0.00333333	0.001	0.350399	ncRNA_intronic
chr9	22081397	rs10116277	G	T	0.394444	0.351	0.0514216	ncRNA_intronic
chr9	22081413	.	C	T	0.00111111	0	0.473684	ncRNA_intronic
chr9	22081495	rs72651102	C	T	0.0166667	0.012	0.440563	ncRNA_intronic
chr9	22081520	.	C	T	0.00111111	0.007	0.0727678	ncRNA_intronic
chr9	22081605	rs112001127	A	G	0.0122222	0.017	0.448462	ncRNA_intronic
chr9	22081648	.	C	T	0.00111111	0	0.473684	ncRNA_intronic
chr9	22081796	rs10965227	A	G	0.152222	0.155	0.898676	ncRNA_intronic
chr9	22081850	rs6475606	C	T	0.377778	0.344	0.126031	ncRNA_intronic
chr9	22081864	.	C	T	0.00111111	0	0.473684	ncRNA_intronic
chr9	22082094	rs78789397	A	G	0	0.001	1	ncRNA_intronic
chr9	22082306	rs113298457	A	G	0.00111111	0.005	0.221907	ncRNA_intronic
chr9	22082339	.	G	C	0	0.001	1	ncRNA_intronic
chr9	22082340	rs1547704	G	A	0.0133333	0.019	0.368325	ncRNA_intronic
chr9	22082375	rs1547705	A	C	0.103333	0.114	0.462031	ncRNA_intronic
chr9	22082380	rs10965228	A	G	0.0733333	0.065	0.52576	ncRNA_intronic
chr9	22082443	rs554838761	C	G	0	0.003	0.251684	ncRNA_intronic
chr9	22082629	rs143086440	G	A	0.00222222	0.001	0.606129	ncRNA_intronic
chr9	22082719	rs186776117	T	G	0.00111111	0.001	1	ncRNA_intronic
chr9	22083017	rs7853953	A	C	0.0111111	0.008	0.636577	ncRNA_intronic
chr9	22083103	rs773521010	C	T	0.00111111	0	0.473684	ncRNA_intronic
chr9	22083209	rs62555368	C	T	0.01	0.015	0.412089	ncRNA_intronic
chr9	22083304	rs571766857	TG	T	0.00111111	0.003	0.626684	ncRNA_intronic
chr9	22083400	rs68006815	A	T	0.0266667	0.027	1	ncRNA_intronic
chr9	22083404	rs1333040	C	T	0.332222	0.302	0.166633	ncRNA_intronic
chr9	22083831	rs79896137	G	A	0	0.001	1	ncRNA_intronic
chr9	22083928	rs72652408	C	G	0.0211111	0.007	0.00950794	ncRNA_intronic
chr9	22083994	rs72652409	C	A	0.0177778	0.027	0.216571	ncRNA_intronic
chr9	22084067	.	G	A	0	0.001	1	ncRNA_intronic
chr9	22084310	rs1537370	C	T	0.387778	0.348	0.0777753	ncRNA_intronic
chr9	22084536	rs564311323	A	T	0.00222222	0.002	1	ncRNA_intronic
chr9	22084566	.	G	A	0	0.001	1	ncRNA_intronic
chr9	22084824	.	G	A	0	0.001	1	ncRNA_intronic
chr9	22084848	.	A	T	0	0.002	0.501122	ncRNA_intronic
chr9	22084965	.	G	T	0.00111111	0	0.473684	ncRNA_intronic
chr9	22085028	rs72652411	G	T	0.02	0.024	0.640019	ncRNA_intronic
chr9	22085278	rs144039082	T	A	0.00111111	0	0.473684	ncRNA_intronic
chr9	22085444	rs180926897	C	T	0.00777778	0.011	0.489679	ncRNA_intronic
chr9	22085524	rs72652413	C	T	0.0144444	0.011	0.542076	ncRNA_intronic
chr9	22085525	rs72652414	C	T	0.00555556	0.003	0.488307	ncRNA_intronic
chr9	22085598	rs1970112	T	C	0.385556	0.35	0.115716	ncRNA_intronic
chr9	22085723	rs869238303	A	C	0.00444444	0.005	1	ncRNA_intronic
chr9	22085741	rs114403523	T	A	0.00888889	0.008	1	ncRNA_intronic
chr9	22086367	rs181396738	C	G	0	0.001	1	ncRNA_intronic
chr9	22086414	.	G	T	0	0.001	1	ncRNA_intronic
chr9	22086416	.	A	G	0	0.001	1	ncRNA_intronic
chr9	22086435	.	G	A	0.00111111	0	0.473684	ncRNA_intronic
chr9	22086767	rs75221032	T	A	0	0.001	1	ncRNA_intronic
chr9	22086784	rs72652417	C	T	0.00111111	0	0.473684	ncRNA_intronic
chr9	22086800	rs145407265	C	T	0.00222222	0.004	0.689605	ncRNA_intronic
chr9	22086805	rs780270978	A	G	0	0.005	0.063903	ncRNA_intronic
chr9	22086826	rs66478960	G	A	0.13	0.138	0.637319	ncRNA_intronic
chr9	22086840	rs10120722	C	A	0.00555556	0.003	0.488307	ncRNA_intronic
chr9	22086883	rs16905635	T	C	0.0122222	0.019	0.271608	ncRNA_intronic
chr9	22086915	.	G	T	0	0.001	1	ncRNA_intronic
chr9	22087177	.	G	T	0.00222222	0	0.224245	ncRNA_intronic
chr9	22087340	.	A	G	0.00111111	0	0.473684	ncRNA_intronic
chr9	22087473	rs7857345	T	C	0.21	0.172	0.040302	ncRNA_intronic
chr9	22087604	rs80076828	A	C	0	0.001	1	ncRNA_intronic
chr9	22087688	rs78651848	A	G	0	0.001	1	ncRNA_intronic
chr9	22088041	rs73650047	A	C	0.0111111	0.008	0.636577	ncRNA_intronic
chr9	22088090	rs10738606	A	T	0.418889	0.385	0.133939	ncRNA_intronic
chr9	22088094	rs10738607	A	G	0.418889	0.385	0.133939	ncRNA_intronic
chr9	22088260	rs10757272	C	T	0.413333	0.379	0.132739	ncRNA_intronic
chr9	22088442	rs56321905	A	G	0.00888889	0.011	0.818191	ncRNA_intronic
chr9	22088465	.	C	G	0.00777778	0.011	0.489679	ncRNA_intronic
chr9	22088467	.	G	A	0	0.001	1	ncRNA_intronic
chr9	22088513	rs72652424	C	T	0.00333333	0.005	0.729018	ncRNA_intronic
chr9	22088671	.	C	A	0.00111111	0.002	1	ncRNA_intronic
chr9	22088975	.	T	A	0.00111111	0	0.473684	ncRNA_intronic
chr9	22089048	rs752055640	C	T	0.00333333	0.004	1	ncRNA_intronic
chr9	22089106	rs72652428	C	G	0.00333333	0.004	1	ncRNA_intronic
chr9	22089264	rs80307048	G	A	0	0.001	1	ncRNA_intronic
chr9	22089295	rs76958626	A	G	0.00222222	0	0.224245	ncRNA_intronic
chr9	22089313	rs190291086	T	A	0.00333333	0	0.106097	ncRNA_intronic
chr9	22089343	.	T	C	0.00111111	0	0.473684	ncRNA_intronic
chr9	22089395	.	G	T	0	0.001	1	ncRNA_intronic
chr9	22089449	rs541130866	A	T	0.00888889	0.011	0.818191	ncRNA_intronic
chr9	22089635	rs140939237	G	A	0.00666667	0.008	0.79382	ncRNA_intronic
chr9	22089745	.	C	T	0.00111111	0.005	0.221907	ncRNA_intronic
chr9	22089832	.	T	C	0.02	0.006	0.00703976	ncRNA_intronic
chr9	22089913	rs144853922	T	C	0.0266667	0.031	0.587087	ncRNA_intronic
chr9	22089948	.	G	A	0.00111111	0.001	1	ncRNA_intronic
chr9	22096055	rs10757274	A	G	0.416667	0.38	0.110447	ncRNA_intronic
chr9	22096515	rs753187185	T	C	0.0144444	0.012	0.689998	ncRNA_splicing
chr9	22096531	rs546184404	C	T	0.00111111	0	0.473684	ncRNA_intronic
chr9	22096586	.	A	G	0	0.001	1	ncRNA_intronic
chr9	22096590	rs72652448	G	A	0.00444444	0	0.0501682	ncRNA_intronic
chr9	22096649	.	G	T	0.00111111	0.002	1	ncRNA_intronic
chr9	22096668	rs779149730	A	G	0.00111111	0	0.473684	ncRNA_intronic
chr9	22096697	.	A	G	0.00333333	0	0.106097	ncRNA_intronic
chr9	22096721	.	C	T	0	0.001	1	ncRNA_intronic
chr9	22097022	rs16905644	C	T	0.0233333	0.028	0.564096	ncRNA_intronic
chr9	22097103	.	G	T	0.00111111	0.001	1	ncRNA_intronic
chr9	22097147	.	G	A	0	0.001	1	ncRNA_intronic
chr9	22097241	rs72652451	C	G	0.00444444	0.004	1	ncRNA_intronic
chr9	22097625	.	G	T	0.00111111	0.001	1	ncRNA_intronic
chr9	22097693	rs6475607	G	A	0.00666667	0.004	0.531489	ncRNA_intronic
chr9	22097851	.	T	A	0.0122222	0.007	0.343178	ncRNA_intronic
chr9	22097876	.	A	G	0	0.001	1	ncRNA_intronic
chr9	22098124	rs73650048	A	G	0.00333333	0.001	0.350399	ncRNA_intronic
chr9	22098155	rs759788632	T	A	0.0633333	0.056	0.56019	ncRNA_intronic
chr9	22098158	rs796841805	G	C	0.0166667	0.017	1	ncRNA_intronic
chr9	22098160	.	G	C	0.00111111	0.004	0.377806	ncRNA_intronic
chr9	22098257	rs117825834	A	G	0.00888889	0.011	0.818191	ncRNA_intronic
chr9	22098284	rs76108964	T	A	0.00111111	0.001	1	ncRNA_intronic
chr9	22098371	.	A	T	0	0.001	1	ncRNA_intronic
chr9	22098521	.	C	G	0.00111111	0	0.473684	ncRNA_intronic
chr9	22098574	rs4977574	A	G	0.426667	0.392	0.134744	ncRNA_intronic
chr9	22098619	rs2891168	A	G	0.427778	0.386	0.0680813	ncRNA_intronic
chr9	22098674	rs10965231	G	A	0.00111111	0.002	1	ncRNA_intronic
chr9	22098679	.	T	G	0.00111111	0	0.473684	ncRNA_intronic
chr9	22098864	.	G	A	0.00111111	0	0.473684	ncRNA_intronic
chr9	22099114	rs72652458	G	C	0.00888889	0.007	0.796458	ncRNA_intronic
chr9	22099223	rs79331368	C	T	0	0.001	1	ncRNA_intronic
chr9	22099260	.	G	A	0	0.001	1	ncRNA_intronic
chr9	22099348	.	G	C	0.00111111	0.001	1	ncRNA_intronic
chr9	22099424	.	T	C	0	0.001	1	ncRNA_intronic
chr9	22099437	.	A	G	0.00111111	0.002	1	ncRNA_intronic
chr9	22099547	rs555746844	A	G	0.00111111	0.001	1	ncRNA_intronic
chr9	22099568	rs1537371	C	A	0.37	0.329	0.0668894	ncRNA_intronic
chr9	22099619	.	A	G	0	0.005	0.063903	ncRNA_intronic
chr9	22099940	rs7856476	T	A	0.00555556	0.004	0.743226	ncRNA_intronic
chr9	22100089	.	G	A	0.00111111	0.003	0.626684	ncRNA_intronic
chr9	22100176	rs1556516	G	C	0.375556	0.339	0.102912	ncRNA_intronic
chr9	22100328	.	C	A	0.00111111	0	0.473684	ncRNA_intronic
chr9	22100478	.	C	A	0.00111111	0	0.473684	ncRNA_intronic
chr9	22100488	rs544141662	C	G	0.00111111	0	0.473684	ncRNA_intronic
chr9	22100522	.	C	A	0.00111111	0	0.473684	ncRNA_intronic
chr9	22100612	rs72652464	C	G	0.0311111	0.029	0.789608	ncRNA_intronic
chr9	22100724	.	A	G	0.00111111	0	0.473684	ncRNA_intronic
chr9	22100784	.	C	A	0.00111111	0	0.473684	ncRNA_intronic
chr9	22101120	rs10965232	C	T	0.00555556	0.004	0.743226	ncRNA_intronic
chr9	22101267	rs202154206	T	TTTA	0.0166667	0.026	0.205595	ncRNA_intronic
chr9	22101270	rs200405832	CTT	C	0.0166667	0.025	0.26252	ncRNA_intronic
chr9	22101405	rs201704790	GATAA	G	0.0222222	0.027	0.555696	ncRNA_intronic
chr9	22101489	.	C	A	0.00111111	0	0.473684	ncRNA_intronic
chr9	22101657	rs72652473	C	A	0.00444444	0.004	1	ncRNA_intronic
chr9	22101690	.	CACACACACACAT	C	0.02	0.02	1	ncRNA_intronic
chr9	22101692	rs201419871	CACACACACAT	C	0.0488889	0.053	0.754383	ncRNA_intronic
chr9	22101694	rs149998711	CACACACAT	C	0.19	0.186	0.859981	ncRNA_intronic
chr9	22101696	rs66895589	CACACAT	C	0.0533333	0.064	0.331344	ncRNA_intronic
chr9	22101698	.	CACAT	C	0.0177778	0.02	0.739769	ncRNA_intronic
chr9	22101702	rs879668840	T	C	0.318889	0.271	0.0232437	ncRNA_intronic
chr9	22101740	.	A	G	0	0.001	1	ncRNA_intronic
chr9	22101868	rs759816989	T	C	0.0144444	0.012	0.689998	ncRNA_intronic
chr9	22101877	.	G	A	0.00111111	0	0.473684	ncRNA_intronic
chr9	22101882	.	T	C	0	0.001	1	ncRNA_intronic
chr9	22101985	.	C	A	0.0111111	0.007	0.465439	ncRNA_intronic
chr9	22101995	.	A	G	0.00111111	0	0.473684	ncRNA_intronic
chr9	22102043	rs72652478	C	G	0.0955556	0.069	0.0360822	ncRNA_intronic
chr9	22102128	rs10125231	G	A	0.0244444	0.045	0.0175426	ncRNA_intronic
chr9	22102165	rs7859727	C	T	0.4	0.375	0.278001	ncRNA_intronic
chr9	22102226	.	G	GT	0	0.001	1	ncRNA_intronic
chr9	22102234	rs779514582	C	T	0	0.001	1	ncRNA_intronic
chr9	22102283	.	C	T	0.00111111	0	0.473684	ncRNA_intronic
chr9	22102437	rs62555370	G	A	0.0444444	0.04	0.648694	ncRNA_intronic
chr9	22102464	rs74772332	G	A	0	0.001	1	ncRNA_intronic
chr9	22102504	.	C	T	0	0.001	1	ncRNA_intronic
chr9	22102533	.	G	A	0.00111111	0	0.473684	ncRNA_intronic
chr9	22102622	.	C	G	0	0.001	1	ncRNA_intronic
chr9	22102724	rs72652481	C	G	0.0433333	0.041	0.819832	ncRNA_intronic
chr9	22102803	.	A	G	0.00111111	0	0.473684	ncRNA_intronic
chr9	22102966	.	T	C	0	0.001	1	ncRNA_intronic
chr9	22103164	.	G	C	0.00333333	0	0.106097	ncRNA_intronic
chr9	22103183	rs1537372	G	T	0.432222	0.417	0.515352	ncRNA_intronic
chr9	22103284	rs544876432	G	A	0.00222222	0.005	0.456809	ncRNA_intronic
chr9	22103304	rs188359753	G	A	0.0188889	0.017	0.862794	ncRNA_intronic
chr9	22103341	rs1537373	T	G	0.364444	0.345	0.387435	ncRNA_intronic
chr9	22103718	rs542798155	A	C	0.0111111	0.01	0.82602	ncRNA_intronic
chr9	22103748	rs7022719	T	C	0.0155556	0.008	0.137183	ncRNA_intronic
chr9	22103755	rs561434558	T	C	0	0.001	1	ncRNA_intronic
chr9	22103813	rs1333042	A	G	0.368889	0.353	0.473404	ncRNA_intronic
chr9	22103872	.	C	T	0.00111111	0	0.473684	ncRNA_intronic
chr9	22104110	.	C	T	0	0.001	1	ncRNA_intronic
chr9	22104271	.	C	T	0	0.001	1	ncRNA_intronic
chr9	22104556	rs73650050	G	A	0.00333333	0.001	0.350399	ncRNA_intronic
chr9	22104768	rs59906350	T	C	0.00333333	0.001	0.350399	ncRNA_intronic
chr9	22104789	.	T	C	0.00111111	0	0.473684	ncRNA_intronic
chr9	22104798	rs548053752	G	C	0	0.001	1	ncRNA_intronic
chr9	22104830	.	C	T	0.00222222	0	0.224245	ncRNA_intronic
chr9	22104874	rs72652490	C	T	0	0.001	1	ncRNA_intronic
chr9	22105000	.	G	T	0	0.002	0.501122	ncRNA_intronic
chr9	22105032	rs72652491	C	G	0	0.002	0.501122	ncRNA_intronic
chr9	22105129	rs72652492	G	A	0.00777778	0.014	0.271822	ncRNA_intronic
chr9	22105553	rs577614947	C	T	0.00111111	0	0.473684	ncRNA_intronic
chr9	22105584	rs141403575	AAG	A	0	0.001	1	ncRNA_intronic
chr9	22105927	rs7859362	T	C	0.333333	0.317	0.461951	ncRNA_intronic
chr9	22105947	rs72652497	T	C	0.00888889	0.006	0.593435	ncRNA_intronic
chr9	22105991	rs537542805	C	T	0.00222222	0.004	0.689605	ncRNA_intronic
chr9	22106011	.	G	T	0.00222222	0.001	0.606129	ncRNA_intronic
chr9	22106028	.	G	A	0.00111111	0	0.473684	ncRNA_intronic
chr9	22106045	rs577552249	G	T	0	0.001	1	ncRNA_intronic
chr9	22106099	.	C	T	0.00222222	0	0.224245	ncRNA_intronic
chr9	22106225	rs10757275	G	A	0.363333	0.341	0.312678	ncRNA_intronic
chr9	22106230	rs576631551	C	T	0.00555556	0.006	1	ncRNA_intronic
chr9	22106271	rs6475609	A	G	0.326667	0.31	0.459317	ncRNA_intronic
chr9	22106499	rs72652501	C	T	0.00222222	0.001	0.606129	ncRNA_intronic
chr9	22106731	rs1333043	T	A	0.354444	0.33	0.265582	ncRNA_intronic
chr9	22106784	.	C	T	0	0.001	1	ncRNA_intronic
chr9	22106965	.	A	G	0	0.001	1	ncRNA_intronic
chr9	22107238	rs62555371	A	T	0.0411111	0.037	0.721918	ncRNA_intronic
chr9	22107333	.	C	G	0.00222222	0	0.224245	ncRNA_intronic
chr9	22107436	rs548781223	G	A	0.00111111	0	0.473684	ncRNA_intronic
chr9	22107481	.	C	A	0.00111111	0	0.473684	ncRNA_intronic
chr9	22107525	.	G	A	0.00111111	0	0.473684	ncRNA_intronic
chr9	22107660	.	C	T	0.00111111	0	0.473684	ncRNA_intronic
chr9	22107685	rs72654204	C	G	0.00111111	0	0.473684	ncRNA_intronic
chr9	22108069	rs7855190	C	T	0.0211111	0.025	0.647769	ncRNA_intronic
chr9	22108248	rs72654205	T	C	0.00444444	0.017	0.0136106	ncRNA_intronic
chr9	22108389	.	A	T	0.00444444	0.002	0.431144	ncRNA_intronic
chr9	22108392	.	A	C	0.00111111	0	0.473684	ncRNA_intronic
chr9	22108453	rs181488538	C	T	0	0.001	1	ncRNA_intronic
chr9	22108880	.	G	A	0	0.001	1	ncRNA_intronic
chr9	22108942	rs10217720	A	G	0.0244444	0.027	0.773153	ncRNA_intronic
chr9	22109026	.	A	G	0.00111111	0	0.473684	ncRNA_intronic
chr9	22109042	.	C	A	0.00111111	0	0.473684	ncRNA_intronic
chr9	22109075	.	A	G	0.00111111	0	0.473684	ncRNA_intronic
chr9	22109253	rs537582568	A	C	0.00333333	0.004	1	ncRNA_intronic
chr9	22109343	.	A	G	0.00111111	0	0.473684	ncRNA_intronic
chr9	22109387	rs10217426	G	C	0.0155556	0.012	0.556478	ncRNA_intronic
chr9	22109565	.	C	A	0	0.001	1	ncRNA_intronic
chr9	22109571	.	A	G	0.00111111	0	0.473684	ncRNA_intronic
chr9	22109726	.	G	T	0.00333333	0	0.106097	ncRNA_intronic
chr9	22109849	.	A	G	0.00111111	0.001	1	ncRNA_intronic
chr9	22109927	rs66735603	C	T	0.0255556	0.027	0.886593	ncRNA_intronic
chr9	22110031	.	C	T	0.00111111	0	0.473684	ncRNA_intronic
chr9	22110131	rs1412834	T	C	0.35	0.312	0.0872226	ncRNA_intronic
chr9	22110350	.	A	G	0.00333333	0.006	0.512233	ncRNA_intronic
chr9	22110468	rs72654214	G	A	0.00222222	0.004	0.689605	ncRNA_intronic
chr9	22110478	rs17761319	T	G	0	0.001	1	ncRNA_intronic
chr9	22110497	rs568295562	T	C	0.00111111	0.001	1	ncRNA_intronic
chr9	22110837	rs114920184	G	T	0.00222222	0.002	1	ncRNA_intronic
chr9	22111167	rs141991179	G	A	0.00222222	0.001	0.606129	ncRNA_intronic
chr9	22111450	rs72654222	C	T	0.0266667	0.025	0.885108	ncRNA_intronic
chr9	22111514	.	C	T	0	0.001	1	ncRNA_intronic
chr9	22111587	rs76184511	G	T	0.0233333	0.028	0.564096	ncRNA_intronic
chr9	22111649	.	A	AT	0.00111111	0	0.473684	ncRNA_intronic
chr9	22111687	.	G	A	0	0.001	1	ncRNA_intronic
chr9	22111939	.	T	C	0.00111111	0	0.473684	ncRNA_intronic
chr9	22111989	.	G	T	0.00111111	0	0.473684	ncRNA_intronic
chr9	22112241	rs7341786	A	C	0.36	0.316	0.0462555	ncRNA_intronic
chr9	22112251	rs573877337	G	A	0.00111111	0.001	1	ncRNA_intronic
chr9	22112340	rs548493927	A	G	0.00333333	0.01	0.0969877	ncRNA_exonic
chr9	22112427	rs7341791	A	G	0.36	0.319	0.0650079	ncRNA_intronic
chr9	22112551	rs72654239	G	T	0	0.002	0.501122	ncRNA_intronic
chr9	22112599	rs10511701	T	C	0.381111	0.341	0.0765454	ncRNA_intronic
chr9	22112606	rs17834367	T	C	0	0.001	1	ncRNA_intronic
chr9	22112809	rs72654241	C	T	0.00222222	0	0.224245	ncRNA_intronic
chr9	22113022	.	G	A	0	0.001	1	ncRNA_intronic
chr9	22113132	rs541452783	G	A	0.00333333	0.004	1	ncRNA_intronic
chr9	22113324	rs13301964	C	G	0.0277778	0.038	0.248451	ncRNA_intronic
chr9	22113407	rs72654243	AAG	A	0.02	0.018	0.86649	ncRNA_intronic
chr9	22113506	rs73441204	A	G	0	0.001	1	ncRNA_intronic
chr9	22113694	.	A	T	0	0.001	1	ncRNA_exonic
chr9	22113708	.	C	A	0	0.002	0.501122	ncRNA_exonic
chr9	22113726	.	A	G	0	0.001	1	ncRNA_exonic
chr9	22113924	rs16905652	T	A	0.00333333	0.001	0.350399	ncRNA_intronic
chr9	22113928	rs72654246	A	T	0.0266667	0.029	0.781969	ncRNA_intronic
chr9	22113942	.	T	A	0	0.001	1	ncRNA_intronic
chr9	22114027	.	C	T	0.00111111	0	0.473684	ncRNA_intronic
chr9	22114068	rs72654247	A	G	0.0711111	0.067	0.785717	ncRNA_intronic
chr9	22114290	.	A	C	0.00111111	0	0.473684	ncRNA_intronic
chr9	22114378	rs72654251	G	A	0.00666667	0.005	0.765145	ncRNA_intronic
chr9	22114437	.	G	C	0.00222222	0	0.224245	ncRNA_intronic
chr9	22114469	rs386733558	G	C	0.37	0.331	0.0827822	ncRNA_intronic
chr9	22114486	.	C	T	0.00111111	0	0.473684	ncRNA_intronic
chr9	22114594	.	G	A	0.00111111	0	0.473684	ncRNA_intronic
chr9	22114726	rs77563194	C	T	0.00333333	0.003	1	ncRNA_intronic
chr9	22114737	rs72654253	A	T	0.00111111	0	0.473684	ncRNA_intronic
chr9	22114773	rs764538349	T	C	0.00222222	0.005	0.456809	ncRNA_intronic
chr9	22114814	rs548161064	G	A	0.00222222	0.004	0.689605	ncRNA_intronic
chr9	22114845	rs568475568	G	T	0.00222222	0.001	0.606129	ncRNA_intronic
chr9	22115026	rs2383206	A	G	0.37	0.331	0.0827822	ncRNA_intronic
chr9	22115073	.	C	A	0.00111111	0	0.473684	ncRNA_intronic
chr9	22115078	rs10965234	G	T	0.0177778	0.013	0.455575	ncRNA_intronic
chr9	22115105	rs10965235	C	A	0.0155556	0.015	1	ncRNA_intronic
chr9	22115217	rs4990722	G	T	0.0122222	0.008	0.367738	ncRNA_intronic
chr9	22115285	rs944796	C	G	0.0177778	0.013	0.455575	ncRNA_intronic
chr9	22115286	rs944797	T	C	0.374444	0.337	0.0929028	ncRNA_intronic
chr9	22115355	rs552424262	C	T	0.0122222	0.008	0.367738	ncRNA_intronic
chr9	22115390	rs140855983	C	T	0.00111111	0.001	1	ncRNA_intronic
chr9	22115480	.	G	T	0.00111111	0.001	1	ncRNA_intronic
chr9	22115539	rs138730159	C	A	0.00777778	0.008	1	ncRNA_intronic
chr9	22115589	rs1004638	A	T	0.348889	0.315	0.118559	ncRNA_intronic
chr9	22115742	.	T	A	0.00111111	0.003	0.626684	ncRNA_intronic
chr9	22115949	rs59995170	G	A	0	0.001	1	ncRNA_intronic
chr9	22115959	rs2383207	A	G	0.355556	0.313	0.0513098	ncRNA_intronic
chr9	22116046	rs1537374	A	G	0.357778	0.314	0.0459639	ncRNA_intronic
chr9	22116071	rs1537375	T	C	0.373333	0.345	0.21291	ncRNA_intronic
chr9	22116174	.	T	A	0.00111111	0.003	0.626684	ncRNA_intronic
chr9	22116220	rs1537376	T	C	0.363333	0.321	0.0527537	ncRNA_intronic
chr9	22116247	rs78264155	C	T	0	0.005	0.063903	ncRNA_intronic
chr9	22116267	.	T	A	0.00111111	0	0.473684	ncRNA_intronic
chr9	22116570	.	C	T	0.0188889	0.018	1	ncRNA_intronic
chr9	22116687	.	T	G	0	0.001	1	ncRNA_intronic
chr9	22117404	.	T	TG	0.0311111	0.027	0.681392	ncRNA_intronic
chr9	22117407	rs140161841	G	C	0	0.002	0.501122	ncRNA_intronic
chr9	22117450	rs540308173	C	T	0.00222222	0.004	0.689605	ncRNA_intronic
chr9	22117485	rs58886249	C	G	0.0122222	0.008	0.367738	ncRNA_intronic
chr9	22117513	rs72654260	G	A	0.00222222	0.007	0.184107	ncRNA_intronic
chr9	22117527	.	G	T	0.00111111	0	0.473684	ncRNA_intronic
chr9	22117614	rs72654262	C	T	0.0122222	0.005	0.129191	ncRNA_intronic
chr9	22117625	.	C	A	0	0.001	1	ncRNA_intronic
chr9	22117698	rs72654263	G	A	0.00555556	0.002	0.266524	ncRNA_intronic
chr9	22117972	.	G	A	0.00111111	0.005	0.221907	ncRNA_intronic
chr9	22118003	.	G	A	0.00555556	0.004	0.743226	ncRNA_intronic
chr9	22118026	rs17834457	C	T	0	0.001	1	ncRNA_intronic
chr9	22118102	rs17761446	T	G	0	0.001	1	ncRNA_intronic
chr9	22118114	rs144724677	G	C	0.00666667	0.003	0.322348	ncRNA_intronic
chr9	22118131	.	G	A	0.00111111	0	0.473684	ncRNA_intronic
chr9	22118147	rs780647848	T	G	0	0.001	1	ncRNA_intronic
chr9	22118259	rs10627766	G	GGA	0.0244444	0.025	1	ncRNA_intronic
chr9	22118261	rs35899222	A	G	0.00888889	0.006	0.593435	ncRNA_intronic
chr9	22118470	rs80292119	C	T	0.00444444	0.004	1	ncRNA_intronic
chr9	22118607	rs578002564	C	T	0.00222222	0.001	0.606129	ncRNA_intronic
chr9	22118642	.	G	A	0	0.001	1	ncRNA_splicing
chr9	22119067	.	T	C	0.00111111	0	0.473684	ncRNA_intronic
chr9	22119128	rs1333044	G	A	0.0111111	0.008	0.636577	ncRNA_intronic
chr9	22119166	rs72654269	C	A	0	0.001	1	ncRNA_intronic
chr9	22119195	rs1333045	T	C	0.43	0.406	0.305433	ncRNA_intronic
chr9	22119349	.	C	T	0	0.002	0.501122	ncRNA_intronic
chr9	22119399	rs774085854	A	G	0.00666667	0.007	1	ncRNA_intronic
chr9	22119433	.	G	A	0	0.005	0.063903	ncRNA_intronic
chr9	22119469	.	A	G	0.00111111	0.005	0.221907	ncRNA_intronic
chr9	22119928	.	G	A	0	0.001	1	ncRNA_intronic
chr9	22120043	rs73441286	G	A	0.0111111	0.008	0.636577	ncRNA_intronic
chr9	22120222	.	C	T	0.00777778	0.013	0.368483	ncRNA_exonic
chr9	22120371	rs78766516	G	A	0	0.001	1	ncRNA_exonic
chr9	22120432	rs72654276	G	A	0.00222222	0.002	1	ncRNA_intronic
chr9	22120488	rs544821143	T	A	0	0.003	0.251684	ncRNA_intronic
chr9	22120543	.	C	T	0.00111111	0	0.473684	ncRNA_exonic
chr9	22120577	.	G	C	0	0.001	1	ncRNA_exonic
chr9	22120605	.	GT	G	0	0.001	1	ncRNA_exonic
chr9	22120703	.	T	C	0.00111111	0	0.473684	ncRNA_exonic
chr9	22120786	rs370511923	T	C	0.0133333	0.019	0.368325	ncRNA_exonic
chr9	22120789	rs80034461	C	T	0.0711111	0.102	0.0182697	ncRNA_exonic
chr9	22120813	rs202119603	C	T	0.0377778	0.048	0.309293	ncRNA_exonic
chr9	22120816	.	T	C	0.0144444	0.02	0.383936	ncRNA_exonic
chr9	22120828	rs72654278	A	C	0.00222222	0	0.224245	ncRNA_exonic
chr9	22121146	rs374802793	A	G	0.00222222	0.004	0.689605	downstream
chr9	22121349	rs10217586	A	T	0.385556	0.376	0.670529	downstream
chr9	22121353	rs7860589	T	C	0.00555556	0.004	0.743226	downstream
chr9	22121357	rs72654280	T	C	0.0355556	0.047	0.249763	downstream
chr9	22121378	rs201585624	A	AT	0	0.001	1	downstream
chr9	22121414	.	GAT	G	0	0.001	1	downstream
chr9	22121452	rs112887706	G	A	0	0.001	1	downstream
chr9	22121509	.	G	A	0.00111111	0	0.473684	downstream
chr9	22121543	.	T	C	0	0.002	0.501122	downstream
chr9	22121612	.	C	T	0.00333333	0.001	0.350399	downstream
chr9	22121631	.	ATGTGAGTGAGAACATGCGG	A	0.00222222	0.002	1	downstream
chr9	22121657	rs200012294	GT	G	0.00333333	0.005	0.729018	downstream
chr9	22121696	rs73441291	G	A	0.01	0.011	1	downstream
chr9	22121980	rs766734463	A	C	0.00222222	0.002	1	downstream
chr9	22122000	rs185262821	C	T	0.00777778	0.003	0.206686	downstream
chr9	22122045	rs573323302	T	C	0.00333333	0	0.106097	downstream
chr9	22122166	.	T	A	0.00222222	0.001	0.606129	intergenic
chr9	22122193	rs7020671	A	T	0.00555556	0.004	0.743226	intergenic
chr9	22122282	rs142487361	T	C	0.00333333	0	0.106097	intergenic
chr9	22122293	rs117493341	T	G	0.00666667	0.003	0.322348	intergenic
chr9	22122324	.	T	A	0.02	0.02	1	intergenic
chr9	22122376	.	G	A	0	0.001	1	intergenic
chr9	22122379	.	G	A	0	0.001	1	intergenic
chr9	22122640	rs73441296	G	A	0.00111111	0.004	0.377806	intergenic
chr9	22122851	rs553350813	T	A	0.00333333	0.006	0.512233	intergenic
chr9	22123001	rs183499651	A	T	0.00333333	0.002	0.672495	intergenic
chr9	22123005	rs72654298	G	A	0.0266667	0.024	0.770448	intergenic
chr9	22123157	.	C	A	0.0111111	0.008	0.636577	intergenic
chr9	22123231	rs72654299	T	C	0.00333333	0.006	0.512233	intergenic
chr9	22123449	rs72654300	T	A	0.00222222	0.001	0.606129	intergenic
chr9	22123575	rs78445513	G	A	0	0.001	1	intergenic
chr9	22123590	rs7869069	T	G	0.0111111	0.009	0.653096	intergenic
chr9	22123604	.	A	G	0.00111111	0	0.473684	intergenic
chr9	22123766	rs10738610	A	C	0.407778	0.382	0.259373	intergenic
chr9	22123783	.	A	G	0	0.002	0.501122	intergenic
chr9	22123792	rs72654302	G	C	0.00111111	0.005	0.221907	intergenic
chr9	22123967	rs7854016	A	C	0.00444444	0.004	1	intergenic
chr9	22124123	rs1333046	T	A	0.401111	0.381	0.371421	intergenic
chr9	22124127	.	G	A	0	0.001	1	intergenic
chr9	22124140	rs7857118	A	T	0.355556	0.32	0.108708	intergenic
chr9	22124368	rs17761458	A	G	0	0.001	1	intergenic
chr9	22124450	rs10757277	A	G	0.491111	0.464	0.250226	intergenic
chr9	22124472	rs10811656	C	T	0.485556	0.46	0.26971	intergenic
chr9	22124477	rs10757278	A	G	0.492222	0.467	0.290188	intergenic
chr9	22124504	rs1333047	A	T	0.432222	0.392	0.0762416	intergenic
chr9	22124630	rs10757279	A	G	0.465556	0.432	0.1521	intergenic
chr9	22124744	rs4977575	C	G	0.394444	0.358	0.106758	intergenic
chr9	22125032	rs72655407	A	G	0.0444444	0.031	0.145768	intergenic
chr9	22125056	rs73650062	G	A	0.00222222	0	0.224245	intergenic
chr9	22125126	.	G	A	0.00111111	0	0.473684	intergenic
chr9	22125347	rs1333048	A	C	0.403333	0.383	0.371693	intergenic
chr9	22125444	.	C	G	0.00333333	0.001	0.350399	intergenic
chr9	22125476	rs112935422	C	T	0.00111111	0	0.473684	intergenic
chr9	22125503	rs1333049	G	C	0.455556	0.434	0.355289	intergenic
chr9	22125512	.	C	T	0.00222222	0.002	1	intergenic
chr9	22125517	rs141631698	C	T	0.00444444	0.004	1	intergenic
chr9	22125913	rs1333050	C	T	0.341111	0.312	0.185738	intergenic
chr9	22126437	rs767265426	G	A	0.00111111	0	0.473684	intergenic
chr9	22126541	rs201396553	GTATACTTGAATGGGGA	G	0.00111111	0	0.473684	intergenic
chr9	22126542	rs201396553	T	TATACTTGA	0.00666667	0.005	0.765145	intergenic
chr9	22126570	.	A	T	0.00111111	0	0.473684	intergenic
chr9	22126573	rs369478018	C	CT	0.00111111	0.005	0.221907	intergenic
chr9	22126599	rs565904777	C	T	0.00111111	0.004	0.377806	intergenic
chr9	22126620	rs113283220	C	A	0	0.001	1	intergenic
chr9	22126834	rs72655416	G	A	0	0.002	0.501122	intergenic
chr9	22126885	rs12336106	A	G	0.00111111	0.001	1	intergenic
chr9	22127092	.	C	T	0.00333333	0.001	0.350399	intergenic
chr9	22127272	rs112688159	T	C	0.00555556	0.005	1	intergenic
chr9	22127361	.	G	A	0.00111111	0.001	1	intergenic
chr9	22127487	.	A	G	0	0.001	1	intergenic
chr9	22127600	.	G	A	0	0.001	1	intergenic
chr9	22127613	rs10757281	C	T	0.102222	0.113	0.459903	intergenic
chr9	22127641	rs10811657	G	A	0.121111	0.121	1	intergenic
chr9	22127879	rs1889086	A	G	0.302222	0.302	1	intergenic
chr9	22127883	rs10965238	A	G	0.242222	0.25	0.709169	intergenic
chr9	22127933	.	T	A	0	0.003	0.251684	intergenic
chr9	22127965	rs10965239	A	G	0.00333333	0.007	0.349275	intergenic
chr9	22128009	rs72655420	C	T	0.00222222	0.001	0.606129	intergenic
chr9	22128165	rs113728096	C	CAT	0.257778	0.267	0.67627	intergenic
chr9	22128180	rs12379111	C	G	0.0566667	0.049	0.472712	intergenic
chr9	22128352	rs72655422	C	T	0.02	0.018	0.86649	intergenic
chr9	22128518	rs115469300	T	G	0.00444444	0.005	1	intergenic
chr9	22128600	rs10811658	G	A	0.276667	0.293	0.445553	intergenic
chr9	22128627	.	C	T	0.00333333	0.004	1	intergenic
chr9	22128709	rs12347779	C	G	0.0488889	0.044	0.662358	intergenic
chr9	22128734	.	T	C	0.00111111	0	0.473684	intergenic
chr9	22128736	.	G	T	0.00222222	0	0.224245	intergenic
chr9	22129005	rs535795092	C	T	0.00333333	0.003	1	intergenic
chr9	22129378	rs72655424	T	G	0.00222222	0.001	0.606129	intergenic
chr9	22129421	.	TGG	T	0.00222222	0.001	0.606129	intergenic
chr9	22129424	rs111690485	G	A	0.00444444	0.001	0.196203	intergenic
chr9	22129502	rs72655425	A	G	0.0177778	0.012	0.342714	intergenic
chr9	22129579	rs7020996	C	T	0.146667	0.15	0.846562	intergenic
chr9	22129594	rs10965241	G	C	0.205556	0.23	0.201423	intergenic
chr9	22129674	rs113958402	G	T	0.00444444	0.001	0.196203	intergenic
chr9	22129678	.	G	A	0.00111111	0	0.473684	intergenic
chr9	22129717	rs869159319	A	AT	0.152222	0.189	0.0381783	intergenic
chr9	22130040	rs543324789	G	T	0	0.002	0.501122	intergenic
chr9	22130046	.	G	A	0.00111111	0	0.473684	intergenic
chr9	22130065	rs10965243	A	G	0.0744444	0.064	0.414561	intergenic
chr9	22130067	.	C	A	0	0.001	1	intergenic
chr9	22130389	rs10965244	A	T	0.207778	0.236	0.151054	intergenic
chr9	22130512	.	A	G	0.00444444	0.005	1	intergenic
chr9	22130515	rs10965245	G	A	0.0677778	0.058	0.394601	intergenic
chr9	22130560	rs368822071	G	A	0.00888889	0.015	0.294068	intergenic
chr9	22130826	rs112191487	A	G	0.00555556	0.002	0.266524	intergenic
chr9	22130974	rs72655435	A	T	0.0788889	0.084	0.737221	intergenic
chr9	22131084	rs72655436	G	A	0.01	0.007	0.616719	intergenic
chr9	22131193	.	G	T	0.00111111	0	0.473684	intergenic
chr9	22131202	rs72655437	A	G	0.0844444	0.085	1	intergenic
chr9	22131334	.	A	ATATATATCAAATT	0.00444444	0.003	0.714064	intergenic
chr9	22131452	rs186841442	C	G	0.00111111	0.001	1	intergenic
chr9	22131461	rs192795511	G	T	0.00111111	0.001	1	intergenic
chr9	22131497	rs111437019	T	C	0.128889	0.141	0.460331	intergenic
chr9	22131498	rs865945064	T	C	0.0144444	0.017	0.714908	intergenic
chr9	22131500	.	T	C	0.00111111	0.005	0.221907	intergenic
chr9	22131503	.	T	C	0.00111111	0.006	0.127946	intergenic
chr9	22131635	.	G	A	0.00333333	0	0.106097	intergenic
chr9	22131672	.	T	G	0.00333333	0.006	0.512233	intergenic
chr9	22131702	rs142399059	A	C	0.00222222	0.002	1	intergenic
chr9	22131727	rs561528004	C	T	0.00444444	0.01	0.186424	intergenic
chr9	22131738	.	G	A	0.00111111	0.003	0.626684	intergenic
chr9	22131775	.	G	A	0.00111111	0.001	1	intergenic
chr9	22131825	rs2891169	A	G	0.447778	0.391	0.0135422	intergenic
chr9	22132005	.	T	A	0	0.001	1	intergenic
chr9	22132076	rs2383208	A	G	0.187778	0.177	0.55211	intergenic
chr9	22132271	.	T	C	0.00111111	0.001	1	intergenic
chr9	22132339	.	G	A	0	0.001	1	intergenic
chr9	22132403	.	C	T	0	0.001	1	intergenic
chr9	22132427	.	C	T	0	0.001	1	intergenic
chr9	22132468	rs143064326	A	G	0.0177778	0.018	1	intergenic
chr9	22132576	rs78432974	C	T	0.0144444	0.02	0.383936	intergenic
chr9	22132698	rs10965246	T	C	0.188889	0.182	0.722873	intergenic
chr9	22132729	rs10965247	A	G	0.195556	0.185	0.558815	intergenic
chr9	22132763	.	G	A	0.00111111	0.002	1	intergenic
chr9	22132770	rs571205317	G	C	0.0144444	0.005	0.0547618	intergenic
chr9	22132878	rs10965248	T	C	0.194444	0.185	0.639122	intergenic
chr9	22132897	rs72655438	T	G	0.0133333	0.016	0.705079	intergenic
chr9	22133131	rs10965249	T	C	0	0.001	1	intergenic
chr9	22133251	rs7045889	G	A	0.331111	0.347	0.467278	intergenic
chr9	22133284	rs10965250	G	A	0.184444	0.168	0.365448	intergenic
chr9	22133340	.	T	C	0.00222222	0	0.224245	intergenic
chr9	22133355	rs72655441	G	C	0.00222222	0.001	0.606129	intergenic
chr9	22133622	rs145306930	A	T	0	0.001	1	intergenic
chr9	22133645	rs10217762	T	C	0.474444	0.441	0.15283	intergenic
chr9	22133664	rs764338171	G	T	0	0.001	1	intergenic
chr9	22133716	rs10811659	T	C	0.238889	0.246	0.747846	intergenic
chr9	22133773	rs76011118	G	A	0.0155556	0.013	0.700112	intergenic
chr9	22133950	.	C	T	0.00333333	0	0.106097	intergenic
chr9	22133984	rs10757282	T	C	0.491111	0.448	0.0655192	intergenic
chr9	22134023	rs140503942	C	A	0	0.001	1	intergenic
chr9	22134029	rs10965251	G	A	0	0.001	1	intergenic
chr9	22134068	rs10811660	G	A	0.185556	0.169	0.36651	intergenic
chr9	22134071	rs78893642	G	A	0.00111111	0.004	0.377806	intergenic
chr9	22134094	rs10811661	T	C	0.182222	0.169	0.468582	intergenic
chr9	22134172	rs10757283	C	T	0.47	0.433	0.106387	intergenic
chr9	22134253	rs10811662	G	A	0.175556	0.158	0.323686	intergenic
chr9	22134302	rs7019437	C	G	0.468889	0.416	0.0207808	intergenic
chr9	22134490	rs138328617	CA	C	0.0455556	0.046	1	intergenic
chr9	22134573	rs116591011	C	A	0.00444444	0.006	0.756669	intergenic
chr9	22134637	.	G	C	0.00111111	0	0.473684	intergenic
chr9	22134651	rs7019778	A	C	0.494444	0.455	0.0887894	intergenic
chr9	22134719	rs769364098	G	T	0.0177778	0.018	1	intergenic
chr9	22134860	rs72655449	C	T	0.00222222	0.004	0.689605	intergenic
chr9	22134930	.	A	G	0.00111111	0	0.473684	intergenic
chr9	22135015	.	G	T	0.00111111	0.002	1	intergenic
chr9	22135272	.	G	T	0.00333333	0	0.106097	intergenic
chr9	22135594	rs186103350	C	T	0.00333333	0.008	0.232351	intergenic
chr9	22135623	rs74777577	C	G	0.00333333	0.001	0.350399	intergenic
chr9	22135644	rs111852976	T	G	0.00333333	0.003	1	intergenic
chr9	22135782	rs80202680	G	A	0.00333333	0.001	0.350399	intergenic
chr9	22135919	rs10965252	A	G	0	0.001	1	intergenic
chr9	22136018	rs74684742	A	C	0.00333333	0.001	0.350399	intergenic
chr9	22136109	rs147231850	A	G	0	0.001	1	intergenic
chr9	22136273	.	A	G	0.00222222	0.003	1	intergenic
chr9	22136440	rs12555274	G	C	0.33	0.282	0.024715	intergenic
chr9	22136489	rs1333051	A	T	0.138889	0.139	1	intergenic
chr9	22136665	rs201556756	C	CA	0	0.001	1	intergenic
chr9	22136687	rs10965253	T	G	0	0.001	1	intergenic
chr9	22137273	.	C	T	0.00555556	0.003	0.488307	intergenic
chr9	22137613	rs79425295	G	T	0.00111111	0	0.473684	intergenic
chr9	22137633	rs141373719	A	G	0	0.001	1	intergenic
chr9	22137685	rs7018475	T	G	0.322222	0.27	0.013545	intergenic
chr9	22137710	rs9969854	G	T	0.0233333	0.035	0.137793	intergenic
chr9	22137765	rs72655459	A	G	0.00333333	0.004	1	intergenic
chr9	22137768	.	G	A	0	0.001	1	intergenic
chr9	22137808	rs553593278	G	A	0.00111111	0	0.473684	intergenic
chr9	22137933	.	G	A	0.00111111	0	0.473684	intergenic
chr9	22137994	rs72655460	G	A	0.00777778	0.008	1	intergenic
chr9	22138105	rs11791416	A	G	0.292222	0.296	0.879822	intergenic
chr9	22138125	rs569784205	A	G	0.0166667	0.012	0.440563	intergenic
chr9	22138195	rs755293677	C	T	0	0.001	1	intergenic
chr9	22138263	rs75138808	A	G	0.00333333	0.001	0.350399	intergenic
chr9	22138382	rs186877570	T	C	0.00555556	0.006	1	intergenic
chr9	22138458	rs10757284	C	G	0.293333	0.335	0.0538411	intergenic
chr9	22138498	.	ATCT	A	0.00111111	0	0.473684	intergenic
chr9	22138684	rs576966099	G	C	0.0177778	0.005	0.00828834	intergenic
chr9	22138762	rs4977761	T	C	0.263333	0.31	0.0256478	intergenic
chr9	22138865	rs35660019	A	G	0.0322222	0.023	0.260041	intergenic
chr9	22139220	rs10811663	G	A	0.0622222	0.052	0.372122	intergenic
chr9	22139484	rs72655467	A	G	0.00333333	0.006	0.512233	intergenic
chr9	22139497	rs72655469	C	G	0	0.001	1	intergenic
chr9	22139684	rs72655474	G	C	0.0144444	0.017	0.714908	intergenic
chr9	22139764	.	C	T	0.00111111	0	0.473684	intergenic
chr9	22139857	rs566015165	C	G	0.00444444	0.002	0.431144	intergenic
chr9	22140071	rs112975667	A	G	0.00111111	0	0.473684	intergenic
chr9	22140159	rs192458095	T	A	0.0166667	0.005	0.0219085	intergenic
chr9	22140224	rs2065501	A	C	0.367778	0.329	0.082374	intergenic
chr9	22140488	.	C	A	0.00888889	0.01	0.818278	intergenic
chr9	22140576	.	C	A	0.00111111	0.003	0.626684	intergenic
chr9	22140627	rs7866410	T	G	0.1	0.115	0.300753	intergenic
chr9	22140648	rs149517605	TTTTCTC	T	0.161111	0.161	1	intergenic
chr9	22140654	rs575607763	C	T	0.00333333	0.006	0.512233	intergenic
chr9	22140654	rs575607763	CTAT	C	0	0.002	0.501122	intergenic
chr9	22140678	rs12340450	A	T	0.16	0.167	0.709612	intergenic
chr9	22140712	rs80310229	C	T	0.00555556	0.004	0.743226	intergenic
chr9	22140821	rs62555387	G	A	0.0511111	0.034	0.0677238	intergenic
chr9	22141034	rs7854629	G	A	0.431111	0.459	0.229638	intergenic
chr9	22141043	rs72655497	T	C	0.00444444	0.004	1	intergenic
chr9	22141217	rs72655500	A	G	0.00666667	0.006	1	intergenic
chr9	22141269	rs7026735	C	T	0.214444	0.203	0.571713	intergenic
chr9	22141270	rs72655501	G	T	0.00111111	0	0.473684	intergenic
chr9	22141342	rs72655502	TA	T	0.00111111	0.002	1	intergenic
chr9	22141592	rs865949368	C	T	0	0.001	1	intergenic
chr9	22141659	rs111486786	G	A	0.0222222	0.024	0.879003	intergenic
chr9	22141691	.	G	T	0.00111111	0	0.473684	intergenic
chr9	22141745	rs75296521	G	A	0.00777778	0.006	0.782404	intergenic
chr9	22141790	rs2065505	G	A	0.384444	0.402	0.45192	intergenic
chr9	22141875	rs4977577	C	T	0.386667	0.406	0.39824	intergenic
chr9	22141894	rs6475610	C	T	0.347778	0.368	0.3631	intergenic
chr9	22141952	rs745529219	T	G	0.00111111	0.005	0.221907	intergenic
chr9	22141980	rs112688174	A	G	0.00333333	0.005	0.729018	intergenic
chr9	22141992	rs77215879	C	G	0.00222222	0.002	1	intergenic
chr9	22142043	rs745324362	T	C	0	0.002	0.501122	intergenic
chr9	22142209	rs775121578	G	A	0.00444444	0.005	1	intergenic
chr9	22142219	.	AT	A	0	0.001	1	intergenic
chr9	22142418	rs189779237	C	T	0.00111111	0	0.473684	intergenic
chr9	22142561	rs558934685	T	G	0.0222222	0.021	0.875571	intergenic
chr9	22142610	rs555521874	G	A	0.02	0.018	0.86649	intergenic
chr9	22142717	rs72656719	T	G	0.00555556	0.008	0.586699	intergenic
chr9	22142756	rs12376511	T	C	0.235556	0.203	0.0952405	intergenic
chr9	22142864	rs182784537	T	C	0.00333333	0.002	0.672495	intergenic
chr9	22142907	rs10811664	G	A	0.225556	0.199	0.160064	intergenic
chr9	22142915	rs567586170	A	G	0.00111111	0	0.473684	intergenic
chr9	22142956	rs7859532	A	C	0.366667	0.381	0.53723	intergenic
chr9	22143005	rs74902524	T	C	0.00222222	0.007	0.184107	intergenic
chr9	22143128	.	G	A	0	0.001	1	intergenic
chr9	22143133	rs7862936	G	A	0.386667	0.417	0.189666	intergenic
chr9	22143144	.	CAT	C	0	0.001	1	intergenic
chr9	22143164	rs138902423	CTA	C	0.0388889	0.042	0.81594	intergenic
chr9	22143293	rs7849199	T	A	0.22	0.211	0.654888	intergenic
chr9	22143371	rs72693685	T	A	0.168889	0.184	0.399691	intergenic
chr9	22143377	rs7849302	T	C	0.228889	0.22	0.659629	intergenic
chr9	22143570	rs10757287	A	T	0.236667	0.206	0.108485	intergenic
chr9	22143583	.	TA	T	0.00111111	0.003	0.626684	intergenic
chr9	22144159	rs111278564	A	AT	0.00222222	0.008	0.113321	intergenic
chr9	22144201	.	G	A	0.00222222	0	0.224245	intergenic
chr9	22144207	.	G	A	0	0.001	1	intergenic
chr9	22144255	rs2151285	T	A	0.217778	0.209	0.653852	intergenic
chr9	22144276	rs2151284	C	G	0.4	0.437	0.103534	intergenic
chr9	22144305	rs2151283	C	A	0.184444	0.165	0.275861	intergenic
chr9	22144312	.	C	T	0	0.002	0.501122	intergenic
chr9	22144316	rs2151282	C	T	0.375556	0.396	0.370226	intergenic
chr9	22144519	.	T	A	0.00111111	0.006	0.127946	intergenic
chr9	22144530	rs7853656	T	G	0.171111	0.191	0.283422	intergenic
chr9	22144596	rs137972665	T	G	0.00888889	0.006	0.593435	intergenic
chr9	22144638	rs774218714	T	A	0.187778	0.199	0.561158	intergenic
chr9	22144640	rs796703336	T	A	0.164444	0.147	0.310316	intergenic
chr9	22144641	rs750799382	A	G	0	0.002	0.501122	intergenic
chr9	22144642	.	T	A	0.00111111	0	0.473684	intergenic
chr9	22144746	.	A	G	0.00111111	0.003	0.626684	intergenic
chr9	22145124	.	A	G	0	0.002	0.501122	intergenic
chr9	22145186	.	A	T	0.00444444	0.007	0.553893	intergenic
chr9	22145210	.	A	G	0	0.001	1	intergenic
chr9	22145261	.	G	T	0.00222222	0	0.224245	intergenic
chr9	22145298	.	A	C	0.00222222	0.001	0.606129	intergenic
chr9	22145341	rs184478292	T	C	0.00222222	0.002	1	intergenic
chr9	22145349	.	C	A	0.00111111	0.002	1	intergenic
chr9	22145523	rs750176355	A	G	0.00666667	0.002	0.160126	intergenic
chr9	22145663	.	TC	T	0.00111111	0	0.473684	intergenic
chr9	22145686	.	T	G	0.00111111	0.001	1	intergenic
chr9	22145694	rs2065500	A	G	0.243333	0.206	0.0537311	intergenic
chr9	22145739	rs7030345	T	A	0.342222	0.369	0.230636	intergenic
chr9	22146133	.	G	A	0	0.001	1	intergenic
chr9	22146504	.	AATC	A	0	0.001	1	intergenic
chr9	22146604	rs10811665	T	C	0.246667	0.21	0.0623287	intergenic
chr9	22146721	rs72656721	A	G	0.0133333	0.019	0.368325	intergenic
chr9	22146842	rs186672325	T	C	0.00555556	0.014	0.0691441	intergenic
chr9	22146916	rs754990033	C	T	0.00333333	0.001	0.350399	intergenic
chr9	22147125	rs72656722	T	C	0.0144444	0.015	1	intergenic
chr9	22147203	.	C	T	0.00111111	0	0.473684	intergenic
chr9	22147429	rs147568546	T	C	0.00222222	0.004	0.689605	intergenic
chr9	22147618	rs566950827	A	T	0.00333333	0.001	0.350399	intergenic
chr9	22147715	rs7022662	C	G	0.245556	0.206	0.0417206	intergenic
chr9	22147882	rs75112893	G	A	0.00222222	0.007	0.184107	intergenic
chr9	22147890	rs113446028	G	A	0.00333333	0.004	1	intergenic
chr9	22147933	.	C	T	0	0.003	0.251684	intergenic
chr9	22148000	rs763738348	C	G	0.00444444	0.001	0.196203	intergenic
chr9	22148055	rs12341394	C	T	0.222222	0.213	0.655951	intergenic
chr9	22148063	rs72656723	CT	C	0.00222222	0.007	0.184107	intergenic
chr9	22148286	rs182907142	G	A	0.00222222	0.005	0.456809	intergenic
chr9	22148311	rs138061946	G	C	0.00333333	0.004	1	intergenic
chr9	22148567	rs117413590	G	A	0.00222222	0	0.224245	intergenic
chr9	22148576	.	T	C	0.00555556	0.004	0.743226	intergenic
chr9	22148582	rs76144511	G	A	0.0133333	0.01	0.526355	intergenic
chr9	22148650	.	G	A	0.00111111	0	0.473684	intergenic
chr9	22148702	rs72656724	A	G	0.0788889	0.098	0.147221	intergenic
chr9	22148725	rs56273702	C	T	0.02	0.021	1	intergenic
chr9	22148762	.	A	G	0.00333333	0.006	0.512233	intergenic
chr9	22148939	rs72656726	CTTT	C	0.00222222	0.007	0.184107	intergenic
chr9	22149190	.	C	T	0.00111111	0.002	1	intergenic
chr9	22149700	rs72656729	T	A	0.00666667	0.004	0.531489	intergenic
chr9	22149899	rs753623695	C	T	0.00222222	0.001	0.606129	intergenic
chr9	22149944	.	C	A	0.00222222	0	0.224245	intergenic
chr9	22150011	rs189514332	T	C	0.00333333	0.002	0.672495	intergenic
chr9	22150193	rs72656732	A	C	0.0255556	0.043	0.044291	intergenic
chr9	22150202	.	C	A	0.00111111	0	0.473684	intergenic
chr9	22150261	rs7856219	T	C	0.222222	0.204	0.340231	intergenic
chr9	22150277	.	C	A	0.00111111	0	0.473684	intergenic
chr9	22150327	rs67433218	G	A	0.00666667	0.005	0.765145	intergenic
chr9	22150462	.	G	A	0.00111111	0	0.473684	intergenic
chr9	22150598	.	A	G	0.00111111	0.002	1	intergenic
chr9	22150734	.	G	A	0.00111111	0	0.473684	intergenic
chr9	22150747	rs572776922	G	C	0	0.001	1	intergenic
chr9	22150792	rs12337417	C	T	0.17	0.154	0.34978	intergenic
chr9	22150847	.	C	T	0.00111111	0.003	0.626684	intergenic
chr9	22150863	rs12115577	A	T	0.0177778	0.028	0.169103	intergenic
chr9	22150867	rs10811666	T	A	0.0155556	0.017	0.857534	intergenic
chr9	22150991	rs185086536	T	G	0.00111111	0.003	0.626684	intergenic
chr9	22151050	rs7873930	C	T	0.00333333	0.012	0.0381482	intergenic
chr9	22151077	.	C	T	0	0.001	1	intergenic
chr9	22151139	rs6475611	G	A	0.235556	0.212	0.225083	intergenic
chr9	22151277	rs72656734	C	T	0.00555556	0.008	0.586699	intergenic
chr9	22151412	rs7047414	C	A	0.19	0.151	0.0273858	intergenic
chr9	22151416	.	T	G	0.00222222	0	0.224245	intergenic
chr9	22151453	rs72656736	C	T	0.00222222	0.002	1	intergenic
chr9	22151465	rs10965256	G	A	0.0822222	0.09	0.567582	intergenic
chr9	22151657	rs72656739	C	G	0.0266667	0.044	0.0476442	intergenic
chr9	22151750	rs72656740	C	G	0.0255556	0.043	0.044291	intergenic
chr9	22151829	.	C	T	0.00111111	0	0.473684	intergenic
chr9	22151848	.	A	G	0	0.001	1	intergenic
chr9	22151888	rs72656744	A	G	0	0.002	0.501122	intergenic
chr9	22151993	rs72656745	T	C	0.00111111	0	0.473684	intergenic
chr9	22152368	rs72656749	C	T	0	0.002	0.501122	intergenic
chr9	22152393	rs72656750	G	C	0.00555556	0.004	0.743226	intergenic
chr9	22152394	rs537102299	C	T	0	0.002	0.501122	intergenic
chr9	22152401	rs7849231	C	T	0.202222	0.169	0.0665202	intergenic
chr9	22152497	rs72656752	C	T	0.00666667	0.004	0.531489	intergenic
chr9	22152520	rs4097833	G	C	0.00111111	0.007	0.0727678	intergenic
chr9	22152580	rs6475612	G	A	0.284444	0.26	0.235248	intergenic
chr9	22152610	rs72656753	C	T	0.00222222	0.007	0.184107	intergenic
chr9	22152643	rs6475613	T	G	0.476667	0.517	0.080984	intergenic
chr9	22153062	rs72656755	G	T	0.0166667	0.021	0.506117	intergenic
chr9	22153265	rs6475614	T	C	0.206667	0.171	0.0522023	intergenic
chr9	22153343	rs398088167	T	A	0.00444444	0.008	0.394208	intergenic
chr9	22153360	rs7853123	A	G	0.518889	0.465	0.0191831	intergenic
chr9	22153663	rs10965258	A	G	0.0666667	0.08	0.291593	intergenic
chr9	22153714	rs7853621	A	T	0.467778	0.521	0.0216161	intergenic
chr9	22153925	rs753564377	A	T	0.00222222	0.004	0.689605	intergenic
chr9	22153937	.	C	CTA	0.00333333	0.004	1	intergenic
chr9	22154009	rs7045424	T	C	0.532222	0.468	0.00582348	intergenic
chr9	22154068	rs199906221	C	CA	0.00111111	0.001	1	intergenic
chr9	22154073	.	C	A	0.00111111	0.001	1	intergenic
chr9	22154087	.	A	G	0.00111111	0.002	1	intergenic
chr9	22154205	rs72656766	A	T	0.0111111	0.011	1	intergenic
chr9	22154236	rs72656767	C	T	0.00222222	0.002	1	intergenic
chr9	22154408	rs6475615	A	G	0.355556	0.338	0.439869	intergenic
chr9	22154967	rs72656768	G	T	0.0222222	0.037	0.060756	intergenic
chr9	22155075	rs12343752	G	A	0.24	0.214	0.187669	intergenic
chr9	22155090	rs7033903	G	A	0.45	0.483	0.153684	intergenic
chr9	22155115	.	T	C	0.00222222	0.004	0.689605	intergenic
chr9	22155138	.	C	T	0.00111111	0.001	1	intergenic
chr9	22155243	rs72656772	T	A	0.00111111	0	0.473684	intergenic
chr9	22155320	.	G	T	0	0.001	1	intergenic
chr9	22155335	rs72656773	C	G	0.00222222	0.002	1	intergenic
chr9	22155357	.	G	A	0.00222222	0	0.224245	intergenic
chr9	22155391	rs72656774	G	A	0.0155556	0.027	0.112927	intergenic
chr9	22155556	rs72656775	T	C	0.00111111	0.001	1	intergenic
chr9	22155606	rs72656776	G	A	0.01	0.014	0.530081	intergenic
chr9	22155709	rs944802	C	T	0.2	0.165	0.0494135	intergenic
chr9	22155738	rs146733804	A	G	0.0277778	0.037	0.30125	intergenic
chr9	22155869	rs66779296	G	A	0.181111	0.158	0.197865	intergenic
chr9	22156052	.	A	G	0.00111111	0	0.473684	intergenic
chr9	22156331	rs72656782	A	T	0.00333333	0.004	1	intergenic
chr9	22156564	.	C	T	0	0.001	1	intergenic
chr9	22156605	rs147890631	C	T	0	0.001	1	intergenic
chr9	22156658	rs72656783	C	G	0	0.001	1	intergenic
chr9	22156737	rs72656784	T	C	0.00333333	0.002	0.672495	intergenic
chr9	22156757	rs72656785	C	T	0	0.001	1	intergenic
chr9	22156955	.	G	A	0.00222222	0.002	1	intergenic
chr9	22157130	rs72656788	G	T	0.00222222	0.003	1	intergenic
chr9	22157160	rs80331663	A	C	0.00222222	0.001	0.606129	intergenic
chr9	22157166	rs72656790	A	G	0.00333333	0.009	0.151422	intergenic
chr9	22157184	.	G	T	0.00111111	0	0.473684	intergenic
chr9	22157360	rs7028213	T	G	0.227778	0.215	0.50698	intergenic
chr9	22157426	.	G	T	0.00111111	0.001	1	intergenic
chr9	22157519	rs79241413	T	G	0.0244444	0.039	0.0895711	intergenic
chr9	22157530	rs77652188	A	C	0.00222222	0.001	0.606129	intergenic
chr9	22157710	.	C	A	0.00111111	0	0.473684	intergenic
chr9	22157764	rs72656792	G	A	0.00111111	0.003	0.626684	intergenic
chr9	22157770	rs200965548	CT	C	0.00222222	0.001	0.606129	intergenic
chr9	22157772	.	C	T	0	0.001	1	intergenic
chr9	22157773	rs189857003	T	C	0.00222222	0.001	0.606129	intergenic
chr9	22157867	.	A	T	0.00222222	0.005	0.456809	intergenic
chr9	22157908	rs1333052	A	C	0.234444	0.213	0.270109	intergenic
chr9	22158063	rs748256258	C	T	0.00222222	0.001	0.606129	intergenic
chr9	22158106	rs72656793	C	G	0.0244444	0.041	0.0536439	intergenic
chr9	22158116	rs72656794	C	T	0.00222222	0.002	1	intergenic
chr9	22158168	rs12238587	T	A	0.212222	0.166	0.0113812	intergenic
chr9	22158218	.	T	C	0	0.002	0.501122	intergenic
chr9	22158307	rs117914842	C	T	0.05	0.046	0.747109	intergenic
chr9	22158332	.	A	G	0	0.001	1	intergenic
chr9	22158439	rs67373206	CT	C	0.336667	0.324	0.558153	intergenic
chr9	22158565	rs76059231	A	G	0.00222222	0.001	0.606129	intergenic
chr9	22158598	rs10738611	G	A	0.457778	0.497	0.0890395	intergenic
chr9	22158692	rs191982785	G	A	0.00111111	0	0.473684	intergenic
chr9	22158772	rs72656797	G	A	0.0244444	0.041	0.0536439	intergenic
chr9	22158924	rs10122243	C	T	0.304444	0.293	0.615641	intergenic
chr9	22159204	rs72656800	AC	A	0.0111111	0.011	1	intergenic
chr9	22159222	rs546985075	C	T	0	0.001	1	intergenic
chr9	22159416	rs10757288	C	T	0.454444	0.501	0.0431737	intergenic
chr9	22159585	rs72658403	T	C	0	0.001	1	intergenic
chr9	22159859	rs139622835	G	T	0.00444444	0.002	0.431144	intergenic
chr9	22159899	rs72658404	G	A	0.00888889	0.011	0.818191	intergenic
chr9	22159939	rs535862626	C	G	0.00111111	0	0.473684	intergenic
chr9	22159982	rs10811667	C	A	0.441111	0.483	0.072367	intergenic
chr9	22160051	rs72658408	G	A	0.0244444	0.04	0.0696007	intergenic
chr9	22160087	rs72658409	C	T	0.0822222	0.084	0.933751	intergenic
chr9	22160182	.	C	T	0	0.001	1	intergenic
chr9	22160418	rs569417634	G	T	0.00777778	0.004	0.367792	intergenic
chr9	22160430	.	T	G	0.00111111	0	0.473684	intergenic
chr9	22160454	rs10757289	C	G	0.436667	0.468	0.180815	intergenic
chr9	22160519	rs772905820	C	G	0.00333333	0.002	0.672495	intergenic
chr9	22160543	rs78441925	C	G	0.00222222	0.001	0.606129	intergenic
chr9	22160754	.	A	C	0	0.001	1	intergenic
chr9	22160784	.	G	A	0.00111111	0	0.473684	intergenic
chr9	22160974	rs142557107	CAAAA	C	0.02	0.014	0.372904	intergenic
[truncated: 217 more rows]
